# Supplementary material for: ﻿Hidden diversity of rock geckos within the Cnemaspissiamensis species group (Gekkonidae, Squamata): genetic and morphological data from southern Thailand reveal two new insular species and verify the phylogenetic affinities of C.chanardi and C.kamolnorranathi
Source: Zookeys. 2022 Oct 21;1125:115–58. doi: 10.3897/zookeys.1125.94060 (PMC9836533; doi:10.3897/zookeys.1125.94060)
Supplement: XML Treatment for Cnemaspis samui [file zookeys.1125.94060-treatment1.xml]

<!DOCTYPE tp:taxon-treatment
  PUBLIC "-//TaxonX//DTD Taxonomic Treatment Publishing DTD v0 20100105//EN" "tax-treatment-NSO.dtd">
<tp:taxon-treatment xmlns:tp="http://www.plazi.org/taxpub"><tp:treatment-meta><kwd-group><label>Taxon classification</label><kwd>
                <named-content content-type="kingdom">Animalia</named-content>
              </kwd><kwd>
                <named-content content-type="order">Squamata</named-content>
              </kwd><kwd>
                <named-content content-type="family">Gekkonidae</named-content>
              </kwd></kwd-group><mixed-citation publication-type="journal"><person-group><name><surname>Ampai</surname><given-names>Natee</given-names></name><name><surname>Rujirawan</surname><given-names>Attapol</given-names></name><name><surname>Yodthong</surname><given-names>Siriporn</given-names></name><name><surname>Termprayoon</surname><given-names>Korkhwan</given-names></name><name><surname>Stuart</surname><given-names>Bryan L.</given-names></name><name><surname>Wood Jr</surname><given-names>Perry L.</given-names></name><name><surname>Aowphol</surname><given-names>Anchalee</given-names></name></person-group><article-title>﻿Hidden diversity of rock geckos within the <italic><tp:taxon-name><tp:taxon-name-part taxon-name-part-type="genus" reg="Cnemaspis">Cnemaspis</tp:taxon-name-part><tp:taxon-name-part taxon-name-part-type="species" reg="siamensis">siamensis</tp:taxon-name-part></tp:taxon-name></italic> species group (<tp:taxon-name><tp:taxon-name-part taxon-name-part-type="family">Gekkonidae</tp:taxon-name-part></tp:taxon-name>, <tp:taxon-name><tp:taxon-name-part taxon-name-part-type="order">Squamata</tp:taxon-name-part></tp:taxon-name>): genetic and morphological data from southern Thailand reveal two new insular species and verify the phylogenetic affinities of <italic><tp:taxon-name><tp:taxon-name-part taxon-name-part-type="genus" reg="Cnemaspis">C.</tp:taxon-name-part><tp:taxon-name-part taxon-name-part-type="species" reg="chanardi">chanardi</tp:taxon-name-part></tp:taxon-name></italic> and <italic><tp:taxon-name><tp:taxon-name-part taxon-name-part-type="genus" reg="Cnemaspis">C.</tp:taxon-name-part><tp:taxon-name-part taxon-name-part-type="species" reg="kamolnorranathi">kamolnorranathi</tp:taxon-name-part></tp:taxon-name></italic></article-title><source>Zookeys</source><day>21</day><month>10</month><year>2022</year><volume>1125</volume><fpage>115</fpage><lpage>158</lpage><pub-id pub-id-type="doi">10.3897/zookeys.1125.94060</pub-id></mixed-citation></tp:treatment-meta><tp:nomenclature><label>﻿</label><tp:taxon-name>
              <object-id xmlns:xlink="http://www.w3.org/1999/xlink" content-type="arpha" xlink:type="simple">B963EB62-3B17-5468-B451-82D336208E45</object-id>
              <tp:taxon-name-part taxon-name-part-type="genus" reg="Cnemaspis">Cnemaspis</tp:taxon-name-part>
              <tp:taxon-name-part taxon-name-part-type="species" reg="samui">samui</tp:taxon-name-part>
              <object-id xmlns:xlink="http://www.w3.org/1999/xlink" content-type="zoobank" xlink:type="simple">https://zoobank.org/F75694D-7398-4084-BA37-21D5D1B40D03</object-id>
            </tp:taxon-name><tp:taxon-status xmlns:xlink="http://www.w3.org/1999/xlink" xlink:type="simple">sp. nov.</tp:taxon-status><xref ref-type="fig" rid="F3">Figs 3</xref><xref ref-type="fig" rid="F4">, 4</xref><xref ref-type="fig" rid="F5">, 5</xref><xref ref-type="fig" rid="F6">, 6 Ko Samui Rock Gecko Thai common name: Jing Jok Niew Yaow Ko Samui (จิ้งจกนิ้วยาวเกาะสมุย)</xref></tp:nomenclature><tp:treatment-sec sec-type="Holotype" id="SECID0EF2AK"><title>Holotype</title><p><bold>(Fig. <xref ref-type="fig" rid="F3">3</xref>).</bold><abbrev xmlns:xlink="http://www.w3.org/1999/xlink" xlink:title="Zoological Museum of Kasetsart University" id="ABBRID0ES2AK" xlink:type="simple">ZMKU</abbrev> R 00974, adult male from Thailand, Surat Thani Province, Ko Samui District, Ang Thong Subdistrict, Hin Lad Waterfall (<named-content xmlns:xlink="http://www.w3.org/1999/xlink" content-type="dwc:verbatimCoordinates" xlink:type="simple"><named-content content-type="geo-json" specific-use="{&#34;type&#34;:&#34;Point&#34;,&#34;coordinates&#34;:[99.959967,9.519183]}" id="NCID0EZ2AK" xlink:type="simple">9°31.151'N, 99°57.598'E</named-content></named-content>; 150 m a.s.l.), collected on 19 June 2018 by Natee Ampai, Attapol Rujirawan, Siriporn Yodthong and Korkhwan Termprayoon.</p><fig id="F3" position="float" orientation="portrait"><object-id xmlns:xlink="http://www.w3.org/1999/xlink" content-type="doi" xlink:type="simple">10.3897/zookeys.1125.94060.figure3</object-id><object-id xmlns:xlink="http://www.w3.org/1999/xlink" content-type="arpha" xlink:type="simple">626C7ECB-97B3-5515-8200-E87FC070D8A3</object-id><label>Figure 3.</label><caption><p>Adult male holotype of <italic><tp:taxon-name><tp:taxon-name-part taxon-name-part-type="genus" reg="Cnemaspis">Cnemaspis</tp:taxon-name-part><tp:taxon-name-part taxon-name-part-type="species" reg="samui">samui</tp:taxon-name-part></tp:taxon-name></italic> sp. nov. (<abbrev xmlns:xlink="http://www.w3.org/1999/xlink" xlink:title="Zoological Museum of Kasetsart University" id="ABBRID0ER3AK" xlink:type="simple">ZMKU</abbrev> R 00974) from Hin Lad Waterfall, Ko Samui, Ang Thong Subdistrict, Ko Samui District, Surat Thani Province, Thailand, in life <bold>A</bold> dorsolateral view <bold>B</bold> dorsal view <bold>C</bold> lateral view <bold>D</bold> ventral view <bold>E</bold> precloacal region showing distribution of pore-bearing scales (black arrows). Scale bars in dorsal, lateral, and ventral views: 10 mm.</p></caption><graphic xmlns:xlink="http://www.w3.org/1999/xlink" xlink:href="zookeys-1125-115_article-94060__-g003.jpg" position="float" orientation="portrait" xlink:type="simple" id="oo_760585.jpg"><uri content-type="original_file" xlink:type="simple">https://binary.pensoft.net/fig/760585</uri></graphic></fig></tp:treatment-sec><tp:treatment-sec sec-type="Paratypes" id="SECID0EE4AK"><title>Paratypes</title><p><bold>(Fig. <xref ref-type="fig" rid="F4">4</xref>).</bold> Seventeen paratypes (adult males = 14, adult females = 3). Five adult males (<abbrev xmlns:xlink="http://www.w3.org/1999/xlink" xlink:title="Zoological Museum of Kasetsart University" id="ABBRID0ER4AK" xlink:type="simple">ZMKU</abbrev> R 00966–00970), same collection data as holotype except collected on 26 September 2015 by Natee Ampai, Attapol Rujirawan, Siriporn Yodthong, Korkhwan Termprayoon, and Anchalee Aowphol. Nine adult males (<abbrev xmlns:xlink="http://www.w3.org/1999/xlink" xlink:title="Zoological Museum of Kasetsart University" id="ABBRID0EV4AK" xlink:type="simple">ZMKU</abbrev> R 00971–00973, <abbrev xmlns:xlink="http://www.w3.org/1999/xlink" xlink:title="Zoological Museum of Kasetsart University" id="ABBRID0EZ4AK" xlink:type="simple">ZMKU</abbrev> R 00975–00979 and <abbrev xmlns:xlink="http://www.w3.org/1999/xlink" xlink:title="Zoological Museum of Kasetsart University" id="ABBRID0E44AK" xlink:type="simple">ZMKU</abbrev> R 00983) and three adult females (<abbrev xmlns:xlink="http://www.w3.org/1999/xlink" xlink:title="Zoological Museum of Kasetsart University" id="ABBRID0EB5AK" xlink:type="simple">ZMKU</abbrev> R 00980–00982), same data as holotype.</p><fig id="F4" position="float" orientation="portrait"><object-id xmlns:xlink="http://www.w3.org/1999/xlink" content-type="doi" xlink:type="simple">10.3897/zookeys.1125.94060.figure4</object-id><object-id xmlns:xlink="http://www.w3.org/1999/xlink" content-type="arpha" xlink:type="simple">354310CF-9465-5850-A1F1-B942CE107995</object-id><label>Figure 4.</label><caption><p>Coloration of <italic><tp:taxon-name><tp:taxon-name-part taxon-name-part-type="genus" reg="Cnemaspis">Cnemaspis</tp:taxon-name-part><tp:taxon-name-part taxon-name-part-type="species" reg="samui">samui</tp:taxon-name-part></tp:taxon-name></italic> sp. nov. in dorsolateral view <bold>A</bold> adult male holotype <abbrev xmlns:xlink="http://www.w3.org/1999/xlink" xlink:title="Zoological Museum of Kasetsart University" id="ABBRID0E15AK" xlink:type="simple">ZMKU</abbrev> R 00974 <bold>B</bold> adult male paratype <abbrev xmlns:xlink="http://www.w3.org/1999/xlink" xlink:title="Zoological Museum of Kasetsart University" id="ABBRID0EA6AK" xlink:type="simple">ZMKU</abbrev> R 00970 <bold>C</bold> adult male paratype <abbrev xmlns:xlink="http://www.w3.org/1999/xlink" xlink:title="Zoological Museum of Kasetsart University" id="ABBRID0EG6AK" xlink:type="simple">ZMKU</abbrev> R 00971.</p></caption><graphic xmlns:xlink="http://www.w3.org/1999/xlink" xlink:href="zookeys-1125-115_article-94060__-g004.jpg" position="float" orientation="portrait" xlink:type="simple" id="oo_760586.jpg"><uri content-type="original_file" xlink:type="simple">https://binary.pensoft.net/fig/760586</uri></graphic></fig></tp:treatment-sec><tp:treatment-sec sec-type="diagnosis" id="SECID0EP6AK"><title>Diagnosis.</title><p><italic><tp:taxon-name><tp:taxon-name-part taxon-name-part-type="genus" reg="Cnemaspis">Cnemaspis</tp:taxon-name-part><tp:taxon-name-part taxon-name-part-type="species" reg="samui">samui</tp:taxon-name-part></tp:taxon-name></italic> sp. nov. differs from all other members of the <italic><tp:taxon-name><tp:taxon-name-part taxon-name-part-type="genus" reg="Cnemaspis">C.</tp:taxon-name-part><tp:taxon-name-part taxon-name-part-type="species" reg="siamensis">siamensis</tp:taxon-name-part></tp:taxon-name></italic> group by having the following combination of characters: (1) <abbrev xmlns:xlink="http://www.w3.org/1999/xlink" xlink:title="snout-vent length" id="ABBRID0ELABK" xlink:type="simple">SVL</abbrev> 37.0–42.3 mm in adult males (mean 39.90 ± 1.98 mm; <italic>N</italic> = 15) and 36.4–41.6 mm in adult females (mean 39.75 ± 2.91 mm; <italic>N</italic> = 3); (2) eight or nine supralabial and infralabial scales; (3) ventral scales keeled (4) 5–8 pore-bearing precloacal scales in males, arranged in a chevron, separated, pore rounded in males; (5) 25–27 paravertebral tubercles, arranged randomly; (6) 4–6 small, subconical spine-like tubercles present on lower flanks; (7) 22–25 subdigital lamellae under 4<sup>th</sup> toe; (8) enlarged median subcaudal scale row present; (9) ventrolateral caudal tubercles anteriorly present; (10) one or two postcloacal tubercles on lateral surface of hemipenial swellings at the base of tail in males; and (11) gular region, abdomen, limbs and subcaudal region yellowish only in males.</p></tp:treatment-sec><tp:treatment-sec sec-type="description" id="SECID0EVABK"><title>Description of holotype.</title><p>An adult male in good state of preservation; 42.3 mm <abbrev xmlns:xlink="http://www.w3.org/1999/xlink" xlink:title="snout-vent length" id="ABBRID0E2ABK" xlink:type="simple">SVL</abbrev>; head relatively moderate in size (<abbrev xmlns:xlink="http://www.w3.org/1999/xlink" xlink:title="head length" id="ABBRID0E6ABK" xlink:type="simple">HL</abbrev>/<abbrev xmlns:xlink="http://www.w3.org/1999/xlink" xlink:title="snout-vent length" id="ABBRID0EDBBK" xlink:type="simple">SVL</abbrev> 0.27), narrow (<abbrev xmlns:xlink="http://www.w3.org/1999/xlink" xlink:title="head width" id="ABBRID0EHBBK" xlink:type="simple">HW</abbrev>/<abbrev xmlns:xlink="http://www.w3.org/1999/xlink" xlink:title="snout-vent length" id="ABBRID0ELBBK" xlink:type="simple">SVL</abbrev> 0.16), flattened (<abbrev xmlns:xlink="http://www.w3.org/1999/xlink" xlink:title="head depth" id="ABBRID0EPBBK" xlink:type="simple">HD</abbrev>/<abbrev xmlns:xlink="http://www.w3.org/1999/xlink" xlink:title="head length" id="ABBRID0ETBBK" xlink:type="simple">HL</abbrev> 0.39), depressed (<abbrev xmlns:xlink="http://www.w3.org/1999/xlink" xlink:title="head depth" id="ABBRID0EXBBK" xlink:type="simple">HD</abbrev>/<abbrev xmlns:xlink="http://www.w3.org/1999/xlink" xlink:title="snout-vent length" id="ABBRID0E2BBK" xlink:type="simple">SVL</abbrev> 0.11), and head distinct from neck; snout moderate (<abbrev xmlns:xlink="http://www.w3.org/1999/xlink" xlink:title="eye-snout distance" id="ABBRID0E6BBK" xlink:type="simple">ES</abbrev>/<abbrev xmlns:xlink="http://www.w3.org/1999/xlink" xlink:title="head length" id="ABBRID0EDCBK" xlink:type="simple">HL</abbrev> 0.43), in lateral profile slightly concave; loreal region slightly inflated, canthus rostralis not prominent, smoothly rounded; postnasal region constricted medially; scales of rostrum round, juxtaposed, keeled, larger than conical scales on occiput; weak, supraorbital ridges; gular and throat scales granular, keeled and round; shallow frontorostral sulcus; eye large (<abbrev xmlns:xlink="http://www.w3.org/1999/xlink" xlink:title="eye diameter" id="ABBRID0EHCBK" xlink:type="simple">ED</abbrev>/<abbrev xmlns:xlink="http://www.w3.org/1999/xlink" xlink:title="head length" id="ABBRID0ELCBK" xlink:type="simple">HL</abbrev> 0.21) with round pupil; orbit with extra-brillar fringe scales slightly largest anteriorly; scales on interorbitals and supercilium slightly keeled; eye to ear distance greater than eyes diameter (<abbrev xmlns:xlink="http://www.w3.org/1999/xlink" xlink:title="eye-ear distance" id="ABBRID0EPCBK" xlink:type="simple">EE</abbrev>/<abbrev xmlns:xlink="http://www.w3.org/1999/xlink" xlink:title="eye diameter" id="ABBRID0ETCBK" xlink:type="simple">ED</abbrev> 1.33); ear opening vertical, oval, taller than wide (<abbrev xmlns:xlink="http://www.w3.org/1999/xlink" xlink:title="ear length" id="ABBRID0EXCBK" xlink:type="simple">EL</abbrev>/<abbrev xmlns:xlink="http://www.w3.org/1999/xlink" xlink:title="head length" id="ABBRID0E2CBK" xlink:type="simple">HL</abbrev> 0.09); rostral slightly concave; rostral bordered posteriorly by supranasals and internasal; rostral in contact laterally with first supralabials; 9R,L supralabials decreasing in size posteriorly; 8R,L infralabials decreasing in size posteriorly; nostril small, oval, oriented dorsoposteriorly, surrounded posteriorly by small postnasal scales; mental scales enlarged, subtriangular, concave, extending to level of second infralabials, bordered posteriorly by three large postmentals.</p><p>Body relatively slender, elongate (<abbrev xmlns:xlink="http://www.w3.org/1999/xlink" xlink:title="axilla-groin length" id="ABBRID0EBDBK" xlink:type="simple">AG</abbrev>/<abbrev xmlns:xlink="http://www.w3.org/1999/xlink" xlink:title="snout-vent length" id="ABBRID0EFDBK" xlink:type="simple">SVL</abbrev> 0.42); small, keeled, dorsal scales equal in size throughout body intermixed with several large, keeled, scattered, conical tubercles; 26 paravertebral tubercles randomly arranged; four small, subconical spine-like tubercles on flanks; tubercles present on lower flanks; tubercles extend from occiput to tail; pectoral and abdominal scales keeled, round, flat, slightly larger than dorsal and not larger posteriorly; ventral scales of brachia smooth, raised and juxtaposed; eight separated pore-bearing precloacal scales, arranged in a chevron, with rounded pores; precloacal depression absent; femoral pores absent.</p><p>Fore and hind limbs moderately elongate, slender; scales beneath forearm slightly raised, smooth and subimbricate; subtibial scales keeled; palmar scales smooth, flat and subimbricate; digits long, slender, distinctly inflected joint with strong, slightly recurved claws; subdigital lamellae unnotched; lamellae beneath first phalanges wide; lamellae beneath phalanx immediately following inflection granular; lamellae of distal phalanges wide; lamellae beneath inflection large; interdigital webbing absent; enlarged submetatarsal scales on 1<sup>st</sup> toe present; total subdigital lamellae on fingers I–V: 18-21-22-24-23 (right manus), 18-21-22-24-23 (left manus); fingers increase in length from first to fourth with fifth nearly equal in length as fourth; relative length of fingers IV&gt;V&gt;III&gt;II&gt;I; total subdigital lamellae on toes I–V: 14-20-21-24-23 (right pes), 14-(broken)-21-24-23 (left pes); toes increase in length from first to fourth with fifth nearly equal in length as fourth; relative length of toes IV&gt;V&gt;III&gt;II&gt;I.</p><p>Tail complete, entire cylindrical, relatively slender, swollen at the base; tail length (<abbrev xmlns:xlink="http://www.w3.org/1999/xlink" xlink:title="tail length" id="ABBRID0EPDBK" xlink:type="simple">TL</abbrev>) 52.2 mm; tail length longer than snout-vent length (<abbrev xmlns:xlink="http://www.w3.org/1999/xlink" xlink:title="tail length" id="ABBRID0ETDBK" xlink:type="simple">TL</abbrev>/<abbrev xmlns:xlink="http://www.w3.org/1999/xlink" xlink:title="snout-vent length" id="ABBRID0EXDBK" xlink:type="simple">SVL</abbrev> 1.23); subcaudal scales keeled, juxtaposed, larger than dorsal scales of the tail; shallow, middorsal furrow; deeper lateral caudal furrow present; enlarged, transverse caudal tubercles arranged in segmented whorls, encircling tail; enlarged median subcaudal scale row present; caudal tubercles present between upper and lower of lateral furrow; 1R,L enlarged postcloacal tubercle at lateral surface of hemipenial swellings at the base of tail.</p></tp:treatment-sec><tp:treatment-sec sec-type="description" id="SECID0E2DBK"><title>Measurements of holotype</title><p>(in mm; Table <xref ref-type="table" rid="T5">5</xref>). <abbrev xmlns:xlink="http://www.w3.org/1999/xlink" xlink:title="snout-vent length" id="ABBRID0EFEBK" xlink:type="simple">SVL</abbrev> 42.3; <abbrev xmlns:xlink="http://www.w3.org/1999/xlink" xlink:title="tail length" id="ABBRID0EJEBK" xlink:type="simple">TL</abbrev> (complete tail) 52.2; <abbrev xmlns:xlink="http://www.w3.org/1999/xlink" xlink:title="tail width" id="ABBRID0ENEBK" xlink:type="simple">TW</abbrev> 4.4; <abbrev xmlns:xlink="http://www.w3.org/1999/xlink" xlink:title="forearm length" id="ABBRID0EREBK" xlink:type="simple">FL</abbrev> 6.5; <abbrev xmlns:xlink="http://www.w3.org/1999/xlink" xlink:title="tibia length" id="ABBRID0EVEBK" xlink:type="simple">TBL</abbrev> 7.9; <abbrev xmlns:xlink="http://www.w3.org/1999/xlink" xlink:title="axilla-groin length" id="ABBRID0EZEBK" xlink:type="simple">AG</abbrev> 17.9; <abbrev xmlns:xlink="http://www.w3.org/1999/xlink" xlink:title="head length" id="ABBRID0E4EBK" xlink:type="simple">HL</abbrev> 11.5; <abbrev xmlns:xlink="http://www.w3.org/1999/xlink" xlink:title="head width" id="ABBRID0EBFBK" xlink:type="simple">HW</abbrev> 6.9; <abbrev xmlns:xlink="http://www.w3.org/1999/xlink" xlink:title="head depth" id="ABBRID0EFFBK" xlink:type="simple">HD</abbrev> 4.5; <abbrev xmlns:xlink="http://www.w3.org/1999/xlink" xlink:title="eye diameter" id="ABBRID0EJFBK" xlink:type="simple">ED</abbrev> 2.5; <abbrev xmlns:xlink="http://www.w3.org/1999/xlink" xlink:title="eye-ear distance" id="ABBRID0ENFBK" xlink:type="simple">EE</abbrev> 3.3; <abbrev xmlns:xlink="http://www.w3.org/1999/xlink" xlink:title="eye-snout distance" id="ABBRID0ERFBK" xlink:type="simple">ES</abbrev> 5.0; <abbrev xmlns:xlink="http://www.w3.org/1999/xlink" xlink:title="eye-nostril distance" id="ABBRID0EVFBK" xlink:type="simple">EN</abbrev> 4.0; <abbrev xmlns:xlink="http://www.w3.org/1999/xlink" xlink:title="ear length" id="ABBRID0EZFBK" xlink:type="simple">EL</abbrev> 1.0; <abbrev xmlns:xlink="http://www.w3.org/1999/xlink" xlink:title="internarial distance" id="ABBRID0E4FBK" xlink:type="simple">IN</abbrev> 1.1; <abbrev xmlns:xlink="http://www.w3.org/1999/xlink" xlink:title="inner orbital distance" id="ABBRID0EBGBK" xlink:type="simple">IO</abbrev> 3.3.</p><table-wrap id="T5" position="float" orientation="portrait"><label>Table 5.</label><caption><p>Descriptive measurements in millimeters and characters of the type series of <italic><tp:taxon-name><tp:taxon-name-part taxon-name-part-type="genus" reg="Cnemaspis">Cnemaspis</tp:taxon-name-part><tp:taxon-name-part taxon-name-part-type="species" reg="samui">samui</tp:taxon-name-part></tp:taxon-name></italic> sp. nov. H = holotype; P = paratype; – = data unavailable or absent; C = complete; B = broken; R = regenerated. Measurement abbreviations are defined in the text.</p></caption><table id="TID0EKGBK" rules="all"><tbody><tr><th rowspan="1" colspan="1">Characters/Museum Number</th><th rowspan="1" colspan="1"><abbrev xmlns:xlink="http://www.w3.org/1999/xlink" xlink:title="Zoological Museum of Kasetsart University" id="ABBRID0EFHBK" xlink:type="simple">ZMKU</abbrev> R 00974</th><th rowspan="1" colspan="1"><abbrev xmlns:xlink="http://www.w3.org/1999/xlink" xlink:title="Zoological Museum of Kasetsart University" id="ABBRID0ENHBK" xlink:type="simple">ZMKU</abbrev> R 00966</th><th rowspan="1" colspan="1"><abbrev xmlns:xlink="http://www.w3.org/1999/xlink" xlink:title="Zoological Museum of Kasetsart University" id="ABBRID0EVHBK" xlink:type="simple">ZMKU</abbrev> R 00967</th><th rowspan="1" colspan="1"><abbrev xmlns:xlink="http://www.w3.org/1999/xlink" xlink:title="Zoological Museum of Kasetsart University" id="ABBRID0E4HBK" xlink:type="simple">ZMKU</abbrev> R 00968</th><th rowspan="1" colspan="1"><abbrev xmlns:xlink="http://www.w3.org/1999/xlink" xlink:title="Zoological Museum of Kasetsart University" id="ABBRID0EFIBK" xlink:type="simple">ZMKU</abbrev> R 00969</th><th rowspan="1" colspan="1"><abbrev xmlns:xlink="http://www.w3.org/1999/xlink" xlink:title="Zoological Museum of Kasetsart University" id="ABBRID0ENIBK" xlink:type="simple">ZMKU</abbrev> R 00970</th><th rowspan="1" colspan="1"><abbrev xmlns:xlink="http://www.w3.org/1999/xlink" xlink:title="Zoological Museum of Kasetsart University" id="ABBRID0EVIBK" xlink:type="simple">ZMKU</abbrev> R 00971</th><th rowspan="1" colspan="1"><abbrev xmlns:xlink="http://www.w3.org/1999/xlink" xlink:title="Zoological Museum of Kasetsart University" id="ABBRID0E4IBK" xlink:type="simple">ZMKU</abbrev> R 00972</th><th rowspan="1" colspan="1"><abbrev xmlns:xlink="http://www.w3.org/1999/xlink" xlink:title="Zoological Museum of Kasetsart University" id="ABBRID0EFJBK" xlink:type="simple">ZMKU</abbrev> R 00973</th><th rowspan="1" colspan="1"><abbrev xmlns:xlink="http://www.w3.org/1999/xlink" xlink:title="Zoological Museum of Kasetsart University" id="ABBRID0ENJBK" xlink:type="simple">ZMKU</abbrev> R 00975</th><th rowspan="1" colspan="1"><abbrev xmlns:xlink="http://www.w3.org/1999/xlink" xlink:title="Zoological Museum of Kasetsart University" id="ABBRID0EVJBK" xlink:type="simple">ZMKU</abbrev> R 00976</th><th rowspan="1" colspan="1"><abbrev xmlns:xlink="http://www.w3.org/1999/xlink" xlink:title="Zoological Museum of Kasetsart University" id="ABBRID0E4JBK" xlink:type="simple">ZMKU</abbrev> R 00977</th><th rowspan="1" colspan="1"><abbrev xmlns:xlink="http://www.w3.org/1999/xlink" xlink:title="Zoological Museum of Kasetsart University" id="ABBRID0EFKBK" xlink:type="simple">ZMKU</abbrev> R 00978</th><th rowspan="1" colspan="1"><abbrev xmlns:xlink="http://www.w3.org/1999/xlink" xlink:title="Zoological Museum of Kasetsart University" id="ABBRID0ENKBK" xlink:type="simple">ZMKU</abbrev> R 00979</th><th rowspan="1" colspan="1"><abbrev xmlns:xlink="http://www.w3.org/1999/xlink" xlink:title="Zoological Museum of Kasetsart University" id="ABBRID0EVKBK" xlink:type="simple">ZMKU</abbrev> R 00983</th><th rowspan="1" colspan="1"><abbrev xmlns:xlink="http://www.w3.org/1999/xlink" xlink:title="Zoological Museum of Kasetsart University" id="ABBRID0E4KBK" xlink:type="simple">ZMKU</abbrev> R 00980</th><th rowspan="1" colspan="1"><abbrev xmlns:xlink="http://www.w3.org/1999/xlink" xlink:title="Zoological Museum of Kasetsart University" id="ABBRID0EFLBK" xlink:type="simple">ZMKU</abbrev> R 00981</th><th rowspan="1" colspan="1"><abbrev xmlns:xlink="http://www.w3.org/1999/xlink" xlink:title="Zoological Museum of Kasetsart University" id="ABBRID0ENLBK" xlink:type="simple">ZMKU</abbrev> R 00982</th></tr><tr><td rowspan="1" colspan="1">Type series</td><td rowspan="1" colspan="1">H</td><td rowspan="1" colspan="1">P</td><td rowspan="1" colspan="1">P</td><td rowspan="1" colspan="1">P</td><td rowspan="1" colspan="1">P</td><td rowspan="1" colspan="1">P</td><td rowspan="1" colspan="1">P</td><td rowspan="1" colspan="1">P</td><td rowspan="1" colspan="1">P</td><td rowspan="1" colspan="1">P</td><td rowspan="1" colspan="1">P</td><td rowspan="1" colspan="1">P</td><td rowspan="1" colspan="1">P</td><td rowspan="1" colspan="1">P</td><td rowspan="1" colspan="1">P</td><td rowspan="1" colspan="1">P</td><td rowspan="1" colspan="1">P</td><td rowspan="1" colspan="1">P</td></tr><tr><td rowspan="1" colspan="1">Sex</td><td rowspan="1" colspan="1">Male</td><td rowspan="1" colspan="1">Male</td><td rowspan="1" colspan="1">Male</td><td rowspan="1" colspan="1">Male</td><td rowspan="1" colspan="1">Male</td><td rowspan="1" colspan="1">Male</td><td rowspan="1" colspan="1">Male</td><td rowspan="1" colspan="1">Male</td><td rowspan="1" colspan="1">Male</td><td rowspan="1" colspan="1">Male</td><td rowspan="1" colspan="1">Male</td><td rowspan="1" colspan="1">Male</td><td rowspan="1" colspan="1">Male</td><td rowspan="1" colspan="1">Male</td><td rowspan="1" colspan="1">Male</td><td rowspan="1" colspan="1">Female</td><td rowspan="1" colspan="1">Female</td><td rowspan="1" colspan="1">Female</td></tr><tr><td rowspan="1" colspan="1">
                      <abbrev xmlns:xlink="http://www.w3.org/1999/xlink" xlink:title="snout-vent length" id="ABBRID0EKPBK" xlink:type="simple">SVL</abbrev>
                    </td><td rowspan="1" colspan="1">42.3</td><td rowspan="1" colspan="1">40.1</td><td rowspan="1" colspan="1">41.2</td><td rowspan="1" colspan="1">40.8</td><td rowspan="1" colspan="1">37.0</td><td rowspan="1" colspan="1">38.7</td><td rowspan="1" colspan="1">41.7</td><td rowspan="1" colspan="1">41.5</td><td rowspan="1" colspan="1">40.7</td><td rowspan="1" colspan="1">41.0</td><td rowspan="1" colspan="1">40.4</td><td rowspan="1" colspan="1">35.6</td><td rowspan="1" colspan="1">40.1</td><td rowspan="1" colspan="1">36.7</td><td rowspan="1" colspan="1">40.6</td><td rowspan="1" colspan="1">36.4</td><td rowspan="1" colspan="1">41.2</td><td rowspan="1" colspan="1">41.6</td></tr><tr><td rowspan="1" colspan="1">Tail</td><td rowspan="1" colspan="1">C</td><td rowspan="1" colspan="1">C</td><td rowspan="1" colspan="1">C</td><td rowspan="1" colspan="1">R</td><td rowspan="1" colspan="1">B</td><td rowspan="1" colspan="1">C</td><td rowspan="1" colspan="1">R</td><td rowspan="1" colspan="1">C</td><td rowspan="1" colspan="1">R</td><td rowspan="1" colspan="1">B</td><td rowspan="1" colspan="1">B</td><td rowspan="1" colspan="1">C</td><td rowspan="1" colspan="1">C</td><td rowspan="1" colspan="1">C</td><td rowspan="1" colspan="1">C</td><td rowspan="1" colspan="1">C</td><td rowspan="1" colspan="1">R</td><td rowspan="1" colspan="1">R</td></tr><tr><td rowspan="1" colspan="1">
                      <abbrev xmlns:xlink="http://www.w3.org/1999/xlink" xlink:title="tail length" id="ABBRID0EDTBK" xlink:type="simple">TL</abbrev>
                    </td><td rowspan="1" colspan="1">52.2</td><td rowspan="1" colspan="1">50.8</td><td rowspan="1" colspan="1">57.8</td><td rowspan="1" colspan="1">56.2</td><td rowspan="1" colspan="1">44.3</td><td rowspan="1" colspan="1">48.8</td><td rowspan="1" colspan="1">51.3</td><td rowspan="1" colspan="1">59.3</td><td rowspan="1" colspan="1">40.6</td><td rowspan="1" colspan="1">28.7</td><td rowspan="1" colspan="1">–</td><td rowspan="1" colspan="1">47.6</td><td rowspan="1" colspan="1">54.8</td><td rowspan="1" colspan="1">48.6</td><td rowspan="1" colspan="1">59.6</td><td rowspan="1" colspan="1">46.1</td><td rowspan="1" colspan="1">44.0</td><td rowspan="1" colspan="1">16.4</td></tr><tr><td rowspan="1" colspan="1">
                      <abbrev xmlns:xlink="http://www.w3.org/1999/xlink" xlink:title="tail width" id="ABBRID0ECVBK" xlink:type="simple">TW</abbrev>
                    </td><td rowspan="1" colspan="1">4.4</td><td rowspan="1" colspan="1">3.9</td><td rowspan="1" colspan="1">3.8</td><td rowspan="1" colspan="1">4.0</td><td rowspan="1" colspan="1">3.9</td><td rowspan="1" colspan="1">4.0</td><td rowspan="1" colspan="1">4.2</td><td rowspan="1" colspan="1">4.2</td><td rowspan="1" colspan="1">4.1</td><td rowspan="1" colspan="1">4.3</td><td rowspan="1" colspan="1">4.4</td><td rowspan="1" colspan="1">3.6</td><td rowspan="1" colspan="1">4.1</td><td rowspan="1" colspan="1">3.7</td><td rowspan="1" colspan="1">4.1</td><td rowspan="1" colspan="1">3.6</td><td rowspan="1" colspan="1">4.2</td><td rowspan="1" colspan="1">3.9</td></tr><tr><td rowspan="1" colspan="1">
                      <abbrev xmlns:xlink="http://www.w3.org/1999/xlink" xlink:title="forearm length" id="ABBRID0EBXBK" xlink:type="simple">FL</abbrev>
                    </td><td rowspan="1" colspan="1">6.5</td><td rowspan="1" colspan="1">6.3</td><td rowspan="1" colspan="1">6.3</td><td rowspan="1" colspan="1">6.2</td><td rowspan="1" colspan="1">6.2</td><td rowspan="1" colspan="1">6.1</td><td rowspan="1" colspan="1">6.3</td><td rowspan="1" colspan="1">6.2</td><td rowspan="1" colspan="1">6.1</td><td rowspan="1" colspan="1">6.5</td><td rowspan="1" colspan="1">6.8</td><td rowspan="1" colspan="1">6.2</td><td rowspan="1" colspan="1">6.2</td><td rowspan="1" colspan="1">6.0</td><td rowspan="1" colspan="1">6.1</td><td rowspan="1" colspan="1">6.2</td><td rowspan="1" colspan="1">6.2</td><td rowspan="1" colspan="1">6.1</td></tr><tr><td rowspan="1" colspan="1">
                      <abbrev xmlns:xlink="http://www.w3.org/1999/xlink" xlink:title="tibia length" id="ABBRID0EAZBK" xlink:type="simple">TBL</abbrev>
                    </td><td rowspan="1" colspan="1">7.9</td><td rowspan="1" colspan="1">7.5</td><td rowspan="1" colspan="1">7.6</td><td rowspan="1" colspan="1">7.6</td><td rowspan="1" colspan="1">7.5</td><td rowspan="1" colspan="1">7.5</td><td rowspan="1" colspan="1">7.7</td><td rowspan="1" colspan="1">7.6</td><td rowspan="1" colspan="1">7.7</td><td rowspan="1" colspan="1">7.6</td><td rowspan="1" colspan="1">7.8</td><td rowspan="1" colspan="1">7.2</td><td rowspan="1" colspan="1">7.6</td><td rowspan="1" colspan="1">6.9</td><td rowspan="1" colspan="1">7.7</td><td rowspan="1" colspan="1">7.1</td><td rowspan="1" colspan="1">7.8</td><td rowspan="1" colspan="1">7.7</td></tr><tr><td rowspan="1" colspan="1">
                      <abbrev xmlns:xlink="http://www.w3.org/1999/xlink" xlink:title="axilla-groin length" id="ABBRID0E61BK" xlink:type="simple">AG</abbrev>
                    </td><td rowspan="1" colspan="1">17.9</td><td rowspan="1" colspan="1">17.7</td><td rowspan="1" colspan="1">17.7</td><td rowspan="1" colspan="1">17.7</td><td rowspan="1" colspan="1">16.1</td><td rowspan="1" colspan="1">16.1</td><td rowspan="1" colspan="1">17.7</td><td rowspan="1" colspan="1">17.6</td><td rowspan="1" colspan="1">17.7</td><td rowspan="1" colspan="1">17.7</td><td rowspan="1" colspan="1">17.6</td><td rowspan="1" colspan="1">15.5</td><td rowspan="1" colspan="1">17.6</td><td rowspan="1" colspan="1">16.1</td><td rowspan="1" colspan="1">17.8</td><td rowspan="1" colspan="1">15.2</td><td rowspan="1" colspan="1">17.9</td><td rowspan="1" colspan="1">17.9</td></tr><tr><td rowspan="1" colspan="1">
                      <abbrev xmlns:xlink="http://www.w3.org/1999/xlink" xlink:title="head length" id="ABBRID0E53BK" xlink:type="simple">HL</abbrev>
                    </td><td rowspan="1" colspan="1">11.5</td><td rowspan="1" colspan="1">11.2</td><td rowspan="1" colspan="1">11.3</td><td rowspan="1" colspan="1">11.2</td><td rowspan="1" colspan="1">10.8</td><td rowspan="1" colspan="1">10.8</td><td rowspan="1" colspan="1">11.4</td><td rowspan="1" colspan="1">11.6</td><td rowspan="1" colspan="1">10.7</td><td rowspan="1" colspan="1">11.4</td><td rowspan="1" colspan="1">11.1</td><td rowspan="1" colspan="1">9.8</td><td rowspan="1" colspan="1">10.8</td><td rowspan="1" colspan="1">10.0</td><td rowspan="1" colspan="1">11.4</td><td rowspan="1" colspan="1">10.6</td><td rowspan="1" colspan="1">11.3</td><td rowspan="1" colspan="1">10.8</td></tr><tr><td rowspan="1" colspan="1">
                      <abbrev xmlns:xlink="http://www.w3.org/1999/xlink" xlink:title="head width" id="ABBRID0E45BK" xlink:type="simple">HW</abbrev>
                    </td><td rowspan="1" colspan="1">6.9</td><td rowspan="1" colspan="1">6.6</td><td rowspan="1" colspan="1">6.9</td><td rowspan="1" colspan="1">6.8</td><td rowspan="1" colspan="1">6.6</td><td rowspan="1" colspan="1">6.6</td><td rowspan="1" colspan="1">6.8</td><td rowspan="1" colspan="1">6.8</td><td rowspan="1" colspan="1">6.8</td><td rowspan="1" colspan="1">6.8</td><td rowspan="1" colspan="1">6.7</td><td rowspan="1" colspan="1">6.2</td><td rowspan="1" colspan="1">6.7</td><td rowspan="1" colspan="1">6.2</td><td rowspan="1" colspan="1">6.9</td><td rowspan="1" colspan="1">6.2</td><td rowspan="1" colspan="1">6.9</td><td rowspan="1" colspan="1">6.8</td></tr><tr><td rowspan="1" colspan="1">
                      <abbrev xmlns:xlink="http://www.w3.org/1999/xlink" xlink:title="head depth" id="ABBRID0E3ACK" xlink:type="simple">HD</abbrev>
                    </td><td rowspan="1" colspan="1">4.5</td><td rowspan="1" colspan="1">4.2</td><td rowspan="1" colspan="1">4.3</td><td rowspan="1" colspan="1">4.2</td><td rowspan="1" colspan="1">4.1</td><td rowspan="1" colspan="1">4.1</td><td rowspan="1" colspan="1">4.4</td><td rowspan="1" colspan="1">4.3</td><td rowspan="1" colspan="1">4.3</td><td rowspan="1" colspan="1">4.4</td><td rowspan="1" colspan="1">4.4</td><td rowspan="1" colspan="1">3.8</td><td rowspan="1" colspan="1">4.3</td><td rowspan="1" colspan="1">3.9</td><td rowspan="1" colspan="1">4.4</td><td rowspan="1" colspan="1">3.8</td><td rowspan="1" colspan="1">4.4</td><td rowspan="1" colspan="1">4.4</td></tr><tr><td rowspan="1" colspan="1">
                      <abbrev xmlns:xlink="http://www.w3.org/1999/xlink" xlink:title="eye diameter" id="ABBRID0E2CCK" xlink:type="simple">ED</abbrev>
                    </td><td rowspan="1" colspan="1">2.5</td><td rowspan="1" colspan="1">2.3</td><td rowspan="1" colspan="1">2.4</td><td rowspan="1" colspan="1">2.2</td><td rowspan="1" colspan="1">2.2</td><td rowspan="1" colspan="1">2.3</td><td rowspan="1" colspan="1">2.4</td><td rowspan="1" colspan="1">2.4</td><td rowspan="1" colspan="1">2.1</td><td rowspan="1" colspan="1">2.2</td><td rowspan="1" colspan="1">2.2</td><td rowspan="1" colspan="1">2.3</td><td rowspan="1" colspan="1">2.2</td><td rowspan="1" colspan="1">2.2</td><td rowspan="1" colspan="1">2.4</td><td rowspan="1" colspan="1">2.2</td><td rowspan="1" colspan="1">2.4</td><td rowspan="1" colspan="1">2.4</td></tr><tr><td rowspan="1" colspan="1">
                      <abbrev xmlns:xlink="http://www.w3.org/1999/xlink" xlink:title="eye-ear distance" id="ABBRID0E1ECK" xlink:type="simple">EE</abbrev>
                    </td><td rowspan="1" colspan="1">3.3</td><td rowspan="1" colspan="1">3.1</td><td rowspan="1" colspan="1">3.3</td><td rowspan="1" colspan="1">3.2</td><td rowspan="1" colspan="1">3.1</td><td rowspan="1" colspan="1">3.1</td><td rowspan="1" colspan="1">3.2</td><td rowspan="1" colspan="1">3.2</td><td rowspan="1" colspan="1">3.1</td><td rowspan="1" colspan="1">3.2</td><td rowspan="1" colspan="1">3.2</td><td rowspan="1" colspan="1">2.9</td><td rowspan="1" colspan="1">3.2</td><td rowspan="1" colspan="1">3.0</td><td rowspan="1" colspan="1">3.2</td><td rowspan="1" colspan="1">2.9</td><td rowspan="1" colspan="1">3.2</td><td rowspan="1" colspan="1">3.2</td></tr><tr><td rowspan="1" colspan="1">
                      <abbrev xmlns:xlink="http://www.w3.org/1999/xlink" xlink:title="eye-snout distance" id="ABBRID0EZGCK" xlink:type="simple">ES</abbrev>
                    </td><td rowspan="1" colspan="1">5.0</td><td rowspan="1" colspan="1">4.9</td><td rowspan="1" colspan="1">4.9</td><td rowspan="1" colspan="1">4.9</td><td rowspan="1" colspan="1">4.5</td><td rowspan="1" colspan="1">4.6</td><td rowspan="1" colspan="1">4.8</td><td rowspan="1" colspan="1">4.8</td><td rowspan="1" colspan="1">4.7</td><td rowspan="1" colspan="1">4.9</td><td rowspan="1" colspan="1">4.9</td><td rowspan="1" colspan="1">4.6</td><td rowspan="1" colspan="1">4.9</td><td rowspan="1" colspan="1">4.7</td><td rowspan="1" colspan="1">4.8</td><td rowspan="1" colspan="1">4.5</td><td rowspan="1" colspan="1">4.9</td><td rowspan="1" colspan="1">4.9</td></tr><tr><td rowspan="1" colspan="1">
                      <abbrev xmlns:xlink="http://www.w3.org/1999/xlink" xlink:title="eye-nostril distance" id="ABBRID0EYICK" xlink:type="simple">EN</abbrev>
                    </td><td rowspan="1" colspan="1">4.0</td><td rowspan="1" colspan="1">3.7</td><td rowspan="1" colspan="1">3.7</td><td rowspan="1" colspan="1">3.7</td><td rowspan="1" colspan="1">3.8</td><td rowspan="1" colspan="1">3.7</td><td rowspan="1" colspan="1">4.0</td><td rowspan="1" colspan="1">3.9</td><td rowspan="1" colspan="1">3.7</td><td rowspan="1" colspan="1">3.8</td><td rowspan="1" colspan="1">3.7</td><td rowspan="1" colspan="1">3.4</td><td rowspan="1" colspan="1">3.6</td><td rowspan="1" colspan="1">3.5</td><td rowspan="1" colspan="1">3.9</td><td rowspan="1" colspan="1">3.5</td><td rowspan="1" colspan="1">4.0</td><td rowspan="1" colspan="1">3.9</td></tr><tr><td rowspan="1" colspan="1">
                      <abbrev xmlns:xlink="http://www.w3.org/1999/xlink" xlink:title="ear length" id="ABBRID0EXKCK" xlink:type="simple">EL</abbrev>
                    </td><td rowspan="1" colspan="1">1.0</td><td rowspan="1" colspan="1">0.9</td><td rowspan="1" colspan="1">0.8</td><td rowspan="1" colspan="1">0.8</td><td rowspan="1" colspan="1">0.9</td><td rowspan="1" colspan="1">0.7</td><td rowspan="1" colspan="1">0.9</td><td rowspan="1" colspan="1">1.0</td><td rowspan="1" colspan="1">1.0</td><td rowspan="1" colspan="1">0.9</td><td rowspan="1" colspan="1">0.9</td><td rowspan="1" colspan="1">0.9</td><td rowspan="1" colspan="1">0.8</td><td rowspan="1" colspan="1">0.9</td><td rowspan="1" colspan="1">0.9</td><td rowspan="1" colspan="1">0.9</td><td rowspan="1" colspan="1">0.9</td><td rowspan="1" colspan="1">0.8</td></tr><tr><td rowspan="1" colspan="1">
                      <abbrev xmlns:xlink="http://www.w3.org/1999/xlink" xlink:title="inner orbital distance" id="ABBRID0EWMCK" xlink:type="simple">IO</abbrev>
                    </td><td rowspan="1" colspan="1">3.3</td><td rowspan="1" colspan="1">3.1</td><td rowspan="1" colspan="1">3.3</td><td rowspan="1" colspan="1">3.2</td><td rowspan="1" colspan="1">3.0</td><td rowspan="1" colspan="1">3.2</td><td rowspan="1" colspan="1">3.2</td><td rowspan="1" colspan="1">3.1</td><td rowspan="1" colspan="1">3.1</td><td rowspan="1" colspan="1">3.2</td><td rowspan="1" colspan="1">3.1</td><td rowspan="1" colspan="1">2.8</td><td rowspan="1" colspan="1">3.1</td><td rowspan="1" colspan="1">2.8</td><td rowspan="1" colspan="1">3.2</td><td rowspan="1" colspan="1">2.8</td><td rowspan="1" colspan="1">3.3</td><td rowspan="1" colspan="1">3.3</td></tr><tr><td rowspan="1" colspan="1">
                      <abbrev xmlns:xlink="http://www.w3.org/1999/xlink" xlink:title="internarial distance" id="ABBRID0EVOCK" xlink:type="simple">IN</abbrev>
                    </td><td rowspan="1" colspan="1">1.1</td><td rowspan="1" colspan="1">1.0</td><td rowspan="1" colspan="1">1.1</td><td rowspan="1" colspan="1">1.0</td><td rowspan="1" colspan="1">0.9</td><td rowspan="1" colspan="1">1.0</td><td rowspan="1" colspan="1">1.1</td><td rowspan="1" colspan="1">1.0</td><td rowspan="1" colspan="1">1.0</td><td rowspan="1" colspan="1">1.0</td><td rowspan="1" colspan="1">1.0</td><td rowspan="1" colspan="1">1.0</td><td rowspan="1" colspan="1">0.9</td><td rowspan="1" colspan="1">1.0</td><td rowspan="1" colspan="1">1.1</td><td rowspan="1" colspan="1">1.0</td><td rowspan="1" colspan="1">1.0</td><td rowspan="1" colspan="1">1.1</td></tr><tr><td rowspan="1" colspan="1">Supralabial scales</td><td rowspan="1" colspan="1">9</td><td rowspan="1" colspan="1">9</td><td rowspan="1" colspan="1">9</td><td rowspan="1" colspan="1">9</td><td rowspan="1" colspan="1">9</td><td rowspan="1" colspan="1">9</td><td rowspan="1" colspan="1">8</td><td rowspan="1" colspan="1">9</td><td rowspan="1" colspan="1">8</td><td rowspan="1" colspan="1">9</td><td rowspan="1" colspan="1">9</td><td rowspan="1" colspan="1">9</td><td rowspan="1" colspan="1">9</td><td rowspan="1" colspan="1">9</td><td rowspan="1" colspan="1">9</td><td rowspan="1" colspan="1">9</td><td rowspan="1" colspan="1">9</td><td rowspan="1" colspan="1">9</td></tr><tr><td rowspan="1" colspan="1">Infralabial scales</td><td rowspan="1" colspan="1">8</td><td rowspan="1" colspan="1">9</td><td rowspan="1" colspan="1">8</td><td rowspan="1" colspan="1">8</td><td rowspan="1" colspan="1">8</td><td rowspan="1" colspan="1">8</td><td rowspan="1" colspan="1">8</td><td rowspan="1" colspan="1">8</td><td rowspan="1" colspan="1">8</td><td rowspan="1" colspan="1">9</td><td rowspan="1" colspan="1">8</td><td rowspan="1" colspan="1">8</td><td rowspan="1" colspan="1">8</td><td rowspan="1" colspan="1">8</td><td rowspan="1" colspan="1">8</td><td rowspan="1" colspan="1">8</td><td rowspan="1" colspan="1">8</td><td rowspan="1" colspan="1">8</td></tr><tr><td rowspan="1" colspan="1">No. of precloacal pores</td><td rowspan="1" colspan="1">8</td><td rowspan="1" colspan="1">7</td><td rowspan="1" colspan="1">8</td><td rowspan="1" colspan="1">5</td><td rowspan="1" colspan="1">6</td><td rowspan="1" colspan="1">8</td><td rowspan="1" colspan="1">7</td><td rowspan="1" colspan="1">8</td><td rowspan="1" colspan="1">7</td><td rowspan="1" colspan="1">6</td><td rowspan="1" colspan="1">7</td><td rowspan="1" colspan="1">8</td><td rowspan="1" colspan="1">7</td><td rowspan="1" colspan="1">5</td><td rowspan="1" colspan="1">7</td><td rowspan="1" colspan="1">–</td><td rowspan="1" colspan="1">–</td><td rowspan="1" colspan="1">–</td></tr><tr><td rowspan="1" colspan="1">Precloacal pore continuous (1) or separated (0)</td><td rowspan="1" colspan="1">0</td><td rowspan="1" colspan="1">0</td><td rowspan="1" colspan="1">0</td><td rowspan="1" colspan="1">0</td><td rowspan="1" colspan="1">0</td><td rowspan="1" colspan="1">0</td><td rowspan="1" colspan="1">0</td><td rowspan="1" colspan="1">0</td><td rowspan="1" colspan="1">0</td><td rowspan="1" colspan="1">0</td><td rowspan="1" colspan="1">0</td><td rowspan="1" colspan="1">0</td><td rowspan="1" colspan="1">0</td><td rowspan="1" colspan="1">0</td><td rowspan="1" colspan="1">0</td><td rowspan="1" colspan="1">–</td><td rowspan="1" colspan="1">–</td><td rowspan="1" colspan="1">–</td></tr><tr><td rowspan="1" colspan="1">Precloacal pores elongate (1) or round (0)</td><td rowspan="1" colspan="1">0</td><td rowspan="1" colspan="1">0</td><td rowspan="1" colspan="1">0</td><td rowspan="1" colspan="1">0</td><td rowspan="1" colspan="1">0</td><td rowspan="1" colspan="1">0</td><td rowspan="1" colspan="1">0</td><td rowspan="1" colspan="1">0</td><td rowspan="1" colspan="1">0</td><td rowspan="1" colspan="1">0</td><td rowspan="1" colspan="1">0</td><td rowspan="1" colspan="1">0</td><td rowspan="1" colspan="1">0</td><td rowspan="1" colspan="1">0</td><td rowspan="1" colspan="1">0</td><td rowspan="1" colspan="1">–</td><td rowspan="1" colspan="1">–</td><td rowspan="1" colspan="1">–</td></tr><tr><td rowspan="1" colspan="1">No. of paravertebral tubercles</td><td rowspan="1" colspan="1">26</td><td rowspan="1" colspan="1">26</td><td rowspan="1" colspan="1">25</td><td rowspan="1" colspan="1">27</td><td rowspan="1" colspan="1">26</td><td rowspan="1" colspan="1">27</td><td rowspan="1" colspan="1">27</td><td rowspan="1" colspan="1">26</td><td rowspan="1" colspan="1">27</td><td rowspan="1" colspan="1">25</td><td rowspan="1" colspan="1">27</td><td rowspan="1" colspan="1">26</td><td rowspan="1" colspan="1">25</td><td rowspan="1" colspan="1">27</td><td rowspan="1" colspan="1">27</td><td rowspan="1" colspan="1">27</td><td rowspan="1" colspan="1">27</td><td rowspan="1" colspan="1">26</td></tr><tr><td rowspan="1" colspan="1">Tubercles linearly arranged (1) or more random (0)</td><td rowspan="1" colspan="1">0</td><td rowspan="1" colspan="1">0</td><td rowspan="1" colspan="1">0</td><td rowspan="1" colspan="1">0</td><td rowspan="1" colspan="1">0</td><td rowspan="1" colspan="1">0</td><td rowspan="1" colspan="1">0</td><td rowspan="1" colspan="1">0</td><td rowspan="1" colspan="1">0</td><td rowspan="1" colspan="1">0</td><td rowspan="1" colspan="1">0</td><td rowspan="1" colspan="1">0</td><td rowspan="1" colspan="1">0</td><td rowspan="1" colspan="1">0</td><td rowspan="1" colspan="1">0</td><td rowspan="1" colspan="1">0</td><td rowspan="1" colspan="1">0</td><td rowspan="1" colspan="1">0</td></tr><tr><td rowspan="1" colspan="1">Tubercles present (1) or absent (0) on lower flanks</td><td rowspan="1" colspan="1">1</td><td rowspan="1" colspan="1">1</td><td rowspan="1" colspan="1">1</td><td rowspan="1" colspan="1">1</td><td rowspan="1" colspan="1">1</td><td rowspan="1" colspan="1">1</td><td rowspan="1" colspan="1">1</td><td rowspan="1" colspan="1">1</td><td rowspan="1" colspan="1">1</td><td rowspan="1" colspan="1">1</td><td rowspan="1" colspan="1">1</td><td rowspan="1" colspan="1">1</td><td rowspan="1" colspan="1">1</td><td rowspan="1" colspan="1">1</td><td rowspan="1" colspan="1">1</td><td rowspan="1" colspan="1">1</td><td rowspan="1" colspan="1">1</td><td rowspan="1" colspan="1">1</td></tr><tr><td rowspan="1" colspan="1">No. of 4<sup>th</sup> toe lamellae</td><td rowspan="1" colspan="1">24</td><td rowspan="1" colspan="1">23</td><td rowspan="1" colspan="1">25</td><td rowspan="1" colspan="1">25</td><td rowspan="1" colspan="1">25</td><td rowspan="1" colspan="1">25</td><td rowspan="1" colspan="1">23</td><td rowspan="1" colspan="1">25</td><td rowspan="1" colspan="1">24</td><td rowspan="1" colspan="1">24</td><td rowspan="1" colspan="1">25</td><td rowspan="1" colspan="1">22</td><td rowspan="1" colspan="1">25</td><td rowspan="1" colspan="1">25</td><td rowspan="1" colspan="1">25</td><td rowspan="1" colspan="1">24</td><td rowspan="1" colspan="1">24</td><td rowspan="1" colspan="1">25</td></tr><tr><td rowspan="1" colspan="1">Lateral caudal furrows present (1) or absent (0)</td><td rowspan="1" colspan="1">1</td><td rowspan="1" colspan="1">1</td><td rowspan="1" colspan="1">1</td><td rowspan="1" colspan="1">1</td><td rowspan="1" colspan="1">1</td><td rowspan="1" colspan="1">1</td><td rowspan="1" colspan="1">1</td><td rowspan="1" colspan="1">1</td><td rowspan="1" colspan="1">1</td><td rowspan="1" colspan="1">1</td><td rowspan="1" colspan="1">1</td><td rowspan="1" colspan="1">1</td><td rowspan="1" colspan="1">1</td><td rowspan="1" colspan="1">1</td><td rowspan="1" colspan="1">1</td><td rowspan="1" colspan="1">1</td><td rowspan="1" colspan="1">1</td><td rowspan="1" colspan="1">1</td></tr><tr><td rowspan="1" colspan="1">Pectoral scales keeled (1) or smooth (0)</td><td rowspan="1" colspan="1">1</td><td rowspan="1" colspan="1">1</td><td rowspan="1" colspan="1">1</td><td rowspan="1" colspan="1">1</td><td rowspan="1" colspan="1">1</td><td rowspan="1" colspan="1">1</td><td rowspan="1" colspan="1">1</td><td rowspan="1" colspan="1">1</td><td rowspan="1" colspan="1">1</td><td rowspan="1" colspan="1">1</td><td rowspan="1" colspan="1">1</td><td rowspan="1" colspan="1">1</td><td rowspan="1" colspan="1">1</td><td rowspan="1" colspan="1">1</td><td rowspan="1" colspan="1">1</td><td rowspan="1" colspan="1">1</td><td rowspan="1" colspan="1">1</td><td rowspan="1" colspan="1">1</td></tr><tr><td rowspan="1" colspan="1">Ventral scales on thigh keeled (1) or smooth (0)</td><td rowspan="1" colspan="1">1</td><td rowspan="1" colspan="1">1</td><td rowspan="1" colspan="1">1</td><td rowspan="1" colspan="1">1</td><td rowspan="1" colspan="1">1</td><td rowspan="1" colspan="1">1</td><td rowspan="1" colspan="1">1</td><td rowspan="1" colspan="1">1</td><td rowspan="1" colspan="1">1</td><td rowspan="1" colspan="1">1</td><td rowspan="1" colspan="1">1</td><td rowspan="1" colspan="1">1</td><td rowspan="1" colspan="1">1</td><td rowspan="1" colspan="1">1</td><td rowspan="1" colspan="1">1</td><td rowspan="1" colspan="1">1</td><td rowspan="1" colspan="1">1</td><td rowspan="1" colspan="1">1</td></tr><tr><td rowspan="1" colspan="1">Subcaudal keeled (1) or smooth (0)</td><td rowspan="1" colspan="1">1</td><td rowspan="1" colspan="1">1</td><td rowspan="1" colspan="1">1</td><td rowspan="1" colspan="1">1</td><td rowspan="1" colspan="1">1</td><td rowspan="1" colspan="1">1</td><td rowspan="1" colspan="1">1</td><td rowspan="1" colspan="1">1</td><td rowspan="1" colspan="1">1</td><td rowspan="1" colspan="1">1</td><td rowspan="1" colspan="1">1</td><td rowspan="1" colspan="1">1</td><td rowspan="1" colspan="1">1</td><td rowspan="1" colspan="1">1</td><td rowspan="1" colspan="1">1</td><td rowspan="1" colspan="1">1</td><td rowspan="1" colspan="1">1</td><td rowspan="1" colspan="1">1</td></tr><tr><td rowspan="1" colspan="1">Subtibial scales keeled (1) or smooth (0)</td><td rowspan="1" colspan="1">1</td><td rowspan="1" colspan="1">1</td><td rowspan="1" colspan="1">1</td><td rowspan="1" colspan="1">1</td><td rowspan="1" colspan="1">1</td><td rowspan="1" colspan="1">1</td><td rowspan="1" colspan="1">1</td><td rowspan="1" colspan="1">1</td><td rowspan="1" colspan="1">1</td><td rowspan="1" colspan="1">1</td><td rowspan="1" colspan="1">1</td><td rowspan="1" colspan="1">1</td><td rowspan="1" colspan="1">1</td><td rowspan="1" colspan="1">1</td><td rowspan="1" colspan="1">1</td><td rowspan="1" colspan="1">1</td><td rowspan="1" colspan="1">1</td><td rowspan="1" colspan="1">1</td></tr><tr><td rowspan="1" colspan="1">Enlarged median subcaudal scale row (1) or not (0)</td><td rowspan="1" colspan="1">1</td><td rowspan="1" colspan="1">1</td><td rowspan="1" colspan="1">1</td><td rowspan="1" colspan="1">1</td><td rowspan="1" colspan="1">1</td><td rowspan="1" colspan="1">1</td><td rowspan="1" colspan="1">1</td><td rowspan="1" colspan="1">1</td><td rowspan="1" colspan="1">1</td><td rowspan="1" colspan="1">1</td><td rowspan="1" colspan="1">1</td><td rowspan="1" colspan="1">1</td><td rowspan="1" colspan="1">1</td><td rowspan="1" colspan="1">1</td><td rowspan="1" colspan="1">1</td><td rowspan="1" colspan="1">1</td><td rowspan="1" colspan="1">1</td><td rowspan="1" colspan="1">1</td></tr><tr><td rowspan="1" colspan="1">Caudal tubercles restricted to the single paravertebral row on each side (1) or not (0)</td><td rowspan="1" colspan="1">1</td><td rowspan="1" colspan="1">1</td><td rowspan="1" colspan="1">1</td><td rowspan="1" colspan="1">1</td><td rowspan="1" colspan="1">1</td><td rowspan="1" colspan="1">1</td><td rowspan="1" colspan="1">1</td><td rowspan="1" colspan="1">1</td><td rowspan="1" colspan="1">1</td><td rowspan="1" colspan="1">1</td><td rowspan="1" colspan="1">1</td><td rowspan="1" colspan="1">1</td><td rowspan="1" colspan="1">1</td><td rowspan="1" colspan="1">1</td><td rowspan="1" colspan="1">1</td><td rowspan="1" colspan="1">1</td><td rowspan="1" colspan="1">1</td><td rowspan="1" colspan="1">1</td></tr></tbody></table></table-wrap></tp:treatment-sec><tp:treatment-sec sec-type="Coloration in life" id="SECID0ESNDK"><title>Coloration in life</title><p><bold>(Figs <xref ref-type="fig" rid="F3">3</xref>, <xref ref-type="fig" rid="F4">4A</xref>).</bold> Dorsal ground color of head dark brown, top of head and snout bearing small, diffuse, finely speckled with yellowish spots; 3R,L thin, and faint dark postorbital stripes extending from eye to nape; pupil black with orange streak; irregular, pale yellowish marking on nape; a single yellowish prescapular crescent on shoulder each side, located at forelimb insertion dorsoanteriorly; dorsal ground color of body, limbs and tail brown overlain with black irregular blotches; two dark blotches form a bipartite pattern on nape; light-grey vertebral blotches extending from the nape to tail; flanks with scattered, incomplete light-grey to yellowish blotches becoming smaller posteriorly; tubercles on the whole body white or yellow; subconical spine-like yellowish tubercles on lower flanks; digits with dark brown and yellow bands; dorsum caudal bands light-grey and dark brown; ventral surfaces grayish-white intermixed with yellowish blotches on side of body; ventral pattern sexually dimorphic, gular, flanks, and caudal regions yellowish only in males; no dark markings on gular and belly; ventral side of caudal yellowish and indistinct bands.</p></tp:treatment-sec><tp:treatment-sec sec-type="Coloration in preservative" id="SECID0EDODK"><title>Coloration in preservative</title><p><bold>(Figs <xref ref-type="fig" rid="F5">5</xref>, <xref ref-type="fig" rid="F6">6</xref>).</bold> Dorsal ground color of head, body, limbs and tail darker brown than coloration in life; indistinct, irregular vertebral blotches; all yellowish spots and markings on head, body, limbs, and tail faded to whitish gray; banding on the tail faded and less prominent; ventral surface whitish gray with indistinct darker marking; gular, pectoral and tail regions with faint dark blotches.</p><fig id="F5" position="float" orientation="portrait"><object-id xmlns:xlink="http://www.w3.org/1999/xlink" content-type="doi" xlink:type="simple">10.3897/zookeys.1125.94060.figure5</object-id><object-id xmlns:xlink="http://www.w3.org/1999/xlink" content-type="arpha" xlink:type="simple">C911DCC3-C8A0-5987-92FD-20408689D890</object-id><label>Figure 5.</label><caption><p>Adult male holotype of <italic><tp:taxon-name><tp:taxon-name-part taxon-name-part-type="genus" reg="Cnemaspis">Cnemaspis</tp:taxon-name-part><tp:taxon-name-part taxon-name-part-type="species" reg="samui">samui</tp:taxon-name-part></tp:taxon-name></italic> sp. nov. (<abbrev xmlns:xlink="http://www.w3.org/1999/xlink" xlink:title="Zoological Museum of Kasetsart University" id="ABBRID0EHPDK" xlink:type="simple">ZMKU</abbrev> R 00974) from Hin Lad Waterfall, Ko Samui, Ang Thong Subdistrict, Ko Samui District, Surat Thani Province, Thailand, in preservative. <bold>A</bold> dorsal view <bold>B</bold> ventral view <bold>C</bold> dorsal view of trunk. Scale bar in dorsal, and ventral views: 10 mm.</p></caption><graphic xmlns:xlink="http://www.w3.org/1999/xlink" xlink:href="zookeys-1125-115_article-94060__-g005.jpg" position="float" orientation="portrait" xlink:type="simple" id="oo_760587.jpg"><uri content-type="original_file" xlink:type="simple">https://binary.pensoft.net/fig/760587</uri></graphic></fig><fig id="F6" position="float" orientation="portrait"><object-id xmlns:xlink="http://www.w3.org/1999/xlink" content-type="doi" xlink:type="simple">10.3897/zookeys.1125.94060.figure6</object-id><object-id xmlns:xlink="http://www.w3.org/1999/xlink" content-type="arpha" xlink:type="simple">948FD936-E417-5A76-B2C4-19BBAC2E7EA2</object-id><label>Figure 6.</label><caption><p>Paratypes of <italic><tp:taxon-name><tp:taxon-name-part taxon-name-part-type="genus" reg="Cnemaspis">Cnemaspis</tp:taxon-name-part><tp:taxon-name-part taxon-name-part-type="species" reg="samui">samui</tp:taxon-name-part></tp:taxon-name></italic> sp. nov. in preservative. <bold>A</bold> dorsal view <bold>B</bold> ventral view; from left to right, top panel: <abbrev xmlns:xlink="http://www.w3.org/1999/xlink" xlink:title="Zoological Museum of Kasetsart University" id="ABBRID0ENQDK" xlink:type="simple">ZMKU</abbrev> R 00966–00972; middle panel: <abbrev xmlns:xlink="http://www.w3.org/1999/xlink" xlink:title="Zoological Museum of Kasetsart University" id="ABBRID0ERQDK" xlink:type="simple">ZMKU</abbrev> R 00973–00980; bottom panel: <abbrev xmlns:xlink="http://www.w3.org/1999/xlink" xlink:title="Zoological Museum of Kasetsart University" id="ABBRID0EVQDK" xlink:type="simple">ZMKU</abbrev> R 00981–00983. Scale bars in dorsal and ventral views: 10 mm.</p></caption><graphic xmlns:xlink="http://www.w3.org/1999/xlink" xlink:href="zookeys-1125-115_article-94060__-g006.jpg" position="float" orientation="portrait" xlink:type="simple" id="oo_760588.jpg"><uri content-type="original_file" xlink:type="simple">https://binary.pensoft.net/fig/760588</uri></graphic></fig></tp:treatment-sec><tp:treatment-sec sec-type="variation" id="SECID0E5QDK"><title>Variation and additional information.</title><p>Most paratypes closely resemble the holotype in all aspect of pattern and coloration. Morphometric and meristic variation within the type series is presented in Table <xref ref-type="table" rid="T5">5</xref>. Some paratypes differ in their degree of vertebral blotches. Sexual dimorphism in color pattern was apparent, as all adult male paratypes have yellowish coloration in the gular, flanks and caudal regions but this yellowish coloration was absent in females. <abbrev xmlns:xlink="http://www.w3.org/1999/xlink" xlink:title="Zoological Museum of Kasetsart University" id="ABBRID0EIRDK" xlink:type="simple">ZMKU</abbrev> R 00968, <abbrev xmlns:xlink="http://www.w3.org/1999/xlink" xlink:title="Zoological Museum of Kasetsart University" id="ABBRID0EMRDK" xlink:type="simple">ZMKU</abbrev> R 00971, <abbrev xmlns:xlink="http://www.w3.org/1999/xlink" xlink:title="Zoological Museum of Kasetsart University" id="ABBRID0EQRDK" xlink:type="simple">ZMKU</abbrev> R 00973 (three adult males), and <abbrev xmlns:xlink="http://www.w3.org/1999/xlink" xlink:title="Zoological Museum of Kasetsart University" id="ABBRID0EURDK" xlink:type="simple">ZMKU</abbrev> R 00981–00982 (two adult females) have regenerated tails of uniform tan coloration. <abbrev xmlns:xlink="http://www.w3.org/1999/xlink" xlink:title="Zoological Museum of Kasetsart University" id="ABBRID0EYRDK" xlink:type="simple">ZMKU</abbrev> R 00969 and <abbrev xmlns:xlink="http://www.w3.org/1999/xlink" xlink:title="Zoological Museum of Kasetsart University" id="ABBRID0E3RDK" xlink:type="simple">ZMKU</abbrev> R 00975 (two adult males) have broken tail tips. <abbrev xmlns:xlink="http://www.w3.org/1999/xlink" xlink:title="Zoological Museum of Kasetsart University" id="ABBRID0EASDK" xlink:type="simple">ZMKU</abbrev> R 00976 (one adult male) has approximately three-fourth of the tail broken. <abbrev xmlns:xlink="http://www.w3.org/1999/xlink" xlink:title="Zoological Museum of Kasetsart University" id="ABBRID0EESDK" xlink:type="simple">ZMKU</abbrev> R 00966–00969, <abbrev xmlns:xlink="http://www.w3.org/1999/xlink" xlink:title="Zoological Museum of Kasetsart University" id="ABBRID0EISDK" xlink:type="simple">ZMKU</abbrev> R 00971, <abbrev xmlns:xlink="http://www.w3.org/1999/xlink" xlink:title="Zoological Museum of Kasetsart University" id="ABBRID0EMSDK" xlink:type="simple">ZMKU</abbrev> R 00977, <abbrev xmlns:xlink="http://www.w3.org/1999/xlink" xlink:title="Zoological Museum of Kasetsart University" id="ABBRID0EQSDK" xlink:type="simple">ZMKU</abbrev> R 00980, and <abbrev xmlns:xlink="http://www.w3.org/1999/xlink" xlink:title="Zoological Museum of Kasetsart University" id="ABBRID0EUSDK" xlink:type="simple">ZMKU</abbrev> R 00983 (eight adult males) have paler dorsal markings that more resemble transverse bands than paravertebral blotches. <abbrev xmlns:xlink="http://www.w3.org/1999/xlink" xlink:title="Zoological Museum of Kasetsart University" id="ABBRID0EYSDK" xlink:type="simple">ZMKU</abbrev> R 00969 and <abbrev xmlns:xlink="http://www.w3.org/1999/xlink" xlink:title="Zoological Museum of Kasetsart University" id="ABBRID0E3SDK" xlink:type="simple">ZMKU</abbrev> R 00983 (two adult males) have 2R,1L enlarged postcloacal tubercles on the lateral surface of the hemipenial swelling at the base of tail.</p></tp:treatment-sec><tp:treatment-sec sec-type="distribution" id="SECID0EATDK"><title>Distribution.</title><p><italic><tp:taxon-name><tp:taxon-name-part taxon-name-part-type="genus" reg="Cnemaspis">Cnemaspis</tp:taxon-name-part><tp:taxon-name-part taxon-name-part-type="species" reg="samui">samui</tp:taxon-name-part></tp:taxon-name></italic> sp. nov. is currently only known from the type locality at Hin Lad Waterfall (<named-content xmlns:xlink="http://www.w3.org/1999/xlink" content-type="dwc:verbatimCoordinates" xlink:type="simple"><named-content content-type="geo-json" specific-use="{&#34;type&#34;:&#34;Point&#34;,&#34;coordinates&#34;:[99.959967,9.519183]}" id="NCID0EUTDK" xlink:type="simple">9°31.151'N, 99°57.598'E</named-content></named-content>; 150 m a.s.l.; Fig. <xref ref-type="fig" rid="F7">7</xref>), Ang Thong Subdistrict, Ko Samui District, Surat Thani Province, Thailand, approximately 35 km off the mainland of Don Sak District, Surat Thani Province in the Gulf of Thailand.</p><fig id="F7" position="float" orientation="portrait"><object-id xmlns:xlink="http://www.w3.org/1999/xlink" content-type="doi" xlink:type="simple">10.3897/zookeys.1125.94060.figure7</object-id><object-id xmlns:xlink="http://www.w3.org/1999/xlink" content-type="arpha" xlink:type="simple">63605E53-2EE1-5060-AC76-4DE9BA4CFAE0</object-id><label>Figure 7.</label><caption><p>Habitats of <italic><tp:taxon-name><tp:taxon-name-part taxon-name-part-type="genus" reg="Cnemaspis">Cnemaspis</tp:taxon-name-part><tp:taxon-name-part taxon-name-part-type="species" reg="samui">samui</tp:taxon-name-part></tp:taxon-name></italic> sp. nov. at the type locality <bold>A</bold> lowland evergreen forest with granitic outcrops <bold>B</bold> rocky stream outcrops along Lipa Yai Canal of Hin Lad Waterfall, Ko Samui, Ang Thong Subdistrict, Ko Samui District, Surat Thani Province, Thailand.</p></caption><graphic xmlns:xlink="http://www.w3.org/1999/xlink" xlink:href="zookeys-1125-115_article-94060__-g007.jpg" position="float" orientation="portrait" xlink:type="simple" id="oo_760589.jpg"><uri content-type="original_file" xlink:type="simple">https://binary.pensoft.net/fig/760589</uri></graphic></fig></tp:treatment-sec><tp:treatment-sec sec-type="natural history" id="SECID0EZUDK"><title>Natural history.</title><p>The type locality is surrounded by lowland evergreen forest with granitic rocky outcrops along Lipa Yai Canal in the western part of Ko Samui. All specimens of <italic><tp:taxon-name><tp:taxon-name-part taxon-name-part-type="genus" reg="Cnemaspis">C.</tp:taxon-name-part><tp:taxon-name-part taxon-name-part-type="species" reg="samui">samui</tp:taxon-name-part></tp:taxon-name></italic> sp. nov. were found along rocky stream outcrops of Hin Lad Waterfall during the day (1435–1752 h) and night (1800–1845 h) with air temperatures of 26.2–30.1 °C and relative humidity of 76.9–92.7%. Their microhabitats in rocky boulders were relatively dry and cool. The male holotype was found at night (1845 h) perched upside down on an overhanging surface of a granitic rock boulder near a stream. Most specimens were found on or within deep cracks or crevices of boulders, or in shaded areas of the boulder near a stream, except that <abbrev xmlns:xlink="http://www.w3.org/1999/xlink" xlink:title="Zoological Museum of Kasetsart University" id="ABBRID0EKVDK" xlink:type="simple">ZMKU</abbrev> R 00969 was found on a tree trunk and <abbrev xmlns:xlink="http://www.w3.org/1999/xlink" xlink:title="Zoological Museum of Kasetsart University" id="ABBRID0EOVDK" xlink:type="simple">ZMKU</abbrev> R 00977 was found in a soil hole at the base of a boulder. Two gravid females <abbrev xmlns:xlink="http://www.w3.org/1999/xlink" xlink:title="Zoological Museum of Kasetsart University" id="ABBRID0ESVDK" xlink:type="simple">ZMKU</abbrev> R 00981–00982 were carrying one or two eggs in July 2018. Some juveniles (not collected) were mostly found perched on vegetation (e.g., log, vine, tree root). <italic><tp:taxon-name><tp:taxon-name-part taxon-name-part-type="genus" reg="Cnemaspis">Cnemaspis</tp:taxon-name-part><tp:taxon-name-part taxon-name-part-type="species" reg="samui">samui</tp:taxon-name-part></tp:taxon-name></italic> sp. nov. is assumed to be a diurnal rock-dwelling species. During the day, geckos were found to be active, wary and fast-moving. They were most often observed clinging upside down to the undersides of rock boulders and within deep crevices. When disturbed, they would quickly move to deeper cover and hide in the shaded area between boulder and the ground. At night, they were found to be inactive, slow moving, sheltered in crevices or cracks on rock walls, or sleeping on vegetation near rock boulders, making them easier to approach than during the day. During field surveys, the larger nocturnal gekkonid <italic><tp:taxon-name><tp:taxon-name-part taxon-name-part-type="genus" reg="Cyrtodactylus">Cyrtodactylus</tp:taxon-name-part><tp:taxon-name-part taxon-name-part-type="species" reg="zebraicus">zebraicus</tp:taxon-name-part></tp:taxon-name></italic> (Taylor, 1962) was found in sympatry on the ground and vegetation near a stream.</p></tp:treatment-sec><tp:treatment-sec sec-type="etymology" id="SECID0EMWDK"><title>Etymology.</title><p>The specific epithet <italic>samui</italic> is a noun in apposition and refers to the type locality of Ko Samui.</p></tp:treatment-sec><tp:treatment-sec sec-type="comparisons" id="SECID0EUWDK"><title>Comparisons.</title><p><italic><tp:taxon-name><tp:taxon-name-part taxon-name-part-type="genus" reg="Cnemaspis">Cnemaspis</tp:taxon-name-part><tp:taxon-name-part taxon-name-part-type="species" reg="samui">samui</tp:taxon-name-part></tp:taxon-name></italic> sp. nov. is distinguished from all members of the <italic><tp:taxon-name><tp:taxon-name-part taxon-name-part-type="genus" reg="Cnemaspis"/><tp:taxon-name-part taxon-name-part-type="species" reg="siamensis">siamensis</tp:taxon-name-part></tp:taxon-name></italic> group (<italic><tp:taxon-name><tp:taxon-name-part taxon-name-part-type="genus" reg="Cnemaspis">C.</tp:taxon-name-part><tp:taxon-name-part taxon-name-part-type="species" reg="adangrawi">adangrawi</tp:taxon-name-part></tp:taxon-name></italic>, <italic><tp:taxon-name><tp:taxon-name-part taxon-name-part-type="genus" reg="Cnemaspis">C.</tp:taxon-name-part><tp:taxon-name-part taxon-name-part-type="species" reg="chanardi">chanardi</tp:taxon-name-part></tp:taxon-name></italic>, <italic><tp:taxon-name><tp:taxon-name-part taxon-name-part-type="genus" reg="Cnemaspis">C.</tp:taxon-name-part><tp:taxon-name-part taxon-name-part-type="species" reg="huaseesom">huaseesom</tp:taxon-name-part></tp:taxon-name></italic>, <italic><tp:taxon-name><tp:taxon-name-part taxon-name-part-type="genus" reg="Cnemaspis">C.</tp:taxon-name-part><tp:taxon-name-part taxon-name-part-type="species" reg="kamolnorranathi">kamolnorranathi</tp:taxon-name-part></tp:taxon-name></italic>, <italic><tp:taxon-name><tp:taxon-name-part taxon-name-part-type="genus" reg="Cnemaspis">C.</tp:taxon-name-part><tp:taxon-name-part taxon-name-part-type="species" reg="lineatubercularis">lineatubercularis</tp:taxon-name-part></tp:taxon-name></italic>, <italic><tp:taxon-name><tp:taxon-name-part taxon-name-part-type="genus" reg="Cnemaspis">C.</tp:taxon-name-part><tp:taxon-name-part taxon-name-part-type="species" reg="omari">omari</tp:taxon-name-part></tp:taxon-name></italic>, <italic><tp:taxon-name><tp:taxon-name-part taxon-name-part-type="genus" reg="Cnemaspis">C.</tp:taxon-name-part><tp:taxon-name-part taxon-name-part-type="species" reg="phangngaensis">phangngaensis</tp:taxon-name-part></tp:taxon-name></italic>, <italic><tp:taxon-name><tp:taxon-name-part taxon-name-part-type="genus" reg="Cnemaspis">C.</tp:taxon-name-part><tp:taxon-name-part taxon-name-part-type="species" reg="punctatonuchalis">punctatonuchalis</tp:taxon-name-part></tp:taxon-name></italic>, <italic><tp:taxon-name><tp:taxon-name-part taxon-name-part-type="genus" reg="Cnemaspis">C.</tp:taxon-name-part><tp:taxon-name-part taxon-name-part-type="species" reg="selenolagus">selenolagus</tp:taxon-name-part></tp:taxon-name></italic>, <italic><tp:taxon-name><tp:taxon-name-part taxon-name-part-type="genus" reg="Cnemaspis">C.</tp:taxon-name-part><tp:taxon-name-part taxon-name-part-type="species" reg="siamensis">siamensis</tp:taxon-name-part></tp:taxon-name></italic>, <italic><tp:taxon-name><tp:taxon-name-part taxon-name-part-type="genus" reg="Cnemaspis">C.</tp:taxon-name-part><tp:taxon-name-part taxon-name-part-type="species" reg="thachanaensis">thachanaensis</tp:taxon-name-part></tp:taxon-name></italic>, and <italic><tp:taxon-name><tp:taxon-name-part taxon-name-part-type="genus" reg="Cnemaspis">C.</tp:taxon-name-part><tp:taxon-name-part taxon-name-part-type="species" reg="vandeventeri">vandeventeri</tp:taxon-name-part></tp:taxon-name></italic>) by having a unique combination of morphological characteristics (Table <xref ref-type="table" rid="T6">6</xref>) and uncorrected pairwise sequence divergences of mtDNA (<abbrev xmlns:xlink="http://www.w3.org/1999/xlink" xlink:title="NADH dehydrogenase subunit 2" id="ABBRID0EX2DK" xlink:type="simple">ND2</abbrev>) of 8.86–26.83% (Table <xref ref-type="table" rid="T2">2</xref>).</p><table-wrap id="T6" position="float" orientation="portrait"><label>Table 6.</label><caption><p>Meristic character state and color pattern of species in the <italic><tp:taxon-name><tp:taxon-name-part taxon-name-part-type="genus" reg="Cnemaspis">Cnemaspis</tp:taxon-name-part><tp:taxon-name-part taxon-name-part-type="species" reg="siamensis">siamensis</tp:taxon-name-part></tp:taxon-name></italic> group. <abbrev xmlns:xlink="http://www.w3.org/1999/xlink" xlink:title="snout-vent length" id="ABBRID0ET3DK" xlink:type="simple">SVL</abbrev> taken in millimeters and measurement abbreviations are defined in the text. – = data unavailable, w = weak.</p></caption><table id="TID0E5CEK" rules="all"><tbody><tr><th rowspan="1" colspan="1">Characters / Species</th><th rowspan="1" colspan="1"><italic><tp:taxon-name><tp:taxon-name-part taxon-name-part-type="genus" reg="Cnemaspis">Cnemaspis</tp:taxon-name-part><tp:taxon-name-part taxon-name-part-type="species" reg="samui">samui</tp:taxon-name-part></tp:taxon-name></italic> sp. nov.</th><th rowspan="1" colspan="1"><italic><tp:taxon-name><tp:taxon-name-part taxon-name-part-type="genus" reg="Cnemaspis">Cnemaspis</tp:taxon-name-part><tp:taxon-name-part taxon-name-part-type="species" reg="similan">similan</tp:taxon-name-part></tp:taxon-name></italic> sp. nov.</th><th rowspan="1" colspan="1">
                      <italic>
                        <tp:taxon-name><tp:taxon-name-part taxon-name-part-type="genus" reg="Cnemaspis">C.</tp:taxon-name-part><tp:taxon-name-part taxon-name-part-type="species" reg="adangrawi">adangrawi</tp:taxon-name-part></tp:taxon-name>
                      </italic>
                    </th><th rowspan="1" colspan="1">
                      <italic>
                        <tp:taxon-name><tp:taxon-name-part taxon-name-part-type="genus" reg="Cnemaspis">C.</tp:taxon-name-part><tp:taxon-name-part taxon-name-part-type="species" reg="chanardi">chanardi</tp:taxon-name-part></tp:taxon-name>
                      </italic>
                    </th><th rowspan="1" colspan="1">
                      <italic>
                        <tp:taxon-name><tp:taxon-name-part taxon-name-part-type="genus" reg="Cnemaspis">C.</tp:taxon-name-part><tp:taxon-name-part taxon-name-part-type="species" reg="huaseesom">huaseesom</tp:taxon-name-part></tp:taxon-name>
                      </italic>
                    </th><th rowspan="1" colspan="1">
                      <italic>
                        <tp:taxon-name><tp:taxon-name-part taxon-name-part-type="genus" reg="Cnemaspis">C.</tp:taxon-name-part><tp:taxon-name-part taxon-name-part-type="species" reg="kamolnorranathi">kamolnorranathi</tp:taxon-name-part></tp:taxon-name>
                      </italic>
                    </th><th rowspan="1" colspan="1">
                      <italic>
                        <tp:taxon-name><tp:taxon-name-part taxon-name-part-type="genus" reg="Cnemaspis">C.</tp:taxon-name-part><tp:taxon-name-part taxon-name-part-type="species" reg="lineatubercularis">lineatubercularis</tp:taxon-name-part></tp:taxon-name>
                      </italic>
                    </th><th rowspan="1" colspan="1">
                      <italic>
                        <tp:taxon-name><tp:taxon-name-part taxon-name-part-type="genus" reg="Cnemaspis">C.</tp:taxon-name-part><tp:taxon-name-part taxon-name-part-type="species" reg="omari">omari</tp:taxon-name-part></tp:taxon-name>
                      </italic>
                    </th><th rowspan="1" colspan="1">
                      <italic>
                        <tp:taxon-name><tp:taxon-name-part taxon-name-part-type="genus" reg="Cnemaspis">C.</tp:taxon-name-part><tp:taxon-name-part taxon-name-part-type="species" reg="phangngaensis">phangngaensis</tp:taxon-name-part></tp:taxon-name>
                      </italic>
                    </th><th rowspan="1" colspan="1">
                      <italic>
                        <tp:taxon-name><tp:taxon-name-part taxon-name-part-type="genus" reg="Cnemaspis">C.</tp:taxon-name-part><tp:taxon-name-part taxon-name-part-type="species" reg="punctatonuchalis">punctatonuchalis</tp:taxon-name-part></tp:taxon-name>
                      </italic>
                    </th><th rowspan="1" colspan="1">
                      <italic>
                        <tp:taxon-name><tp:taxon-name-part taxon-name-part-type="genus" reg="Cnemaspis">C.</tp:taxon-name-part><tp:taxon-name-part taxon-name-part-type="species" reg="selenolagus">selenolagus</tp:taxon-name-part></tp:taxon-name>
                      </italic>
                    </th><th rowspan="1" colspan="1">
                      <italic>
                        <tp:taxon-name><tp:taxon-name-part taxon-name-part-type="genus" reg="Cnemaspis">C.</tp:taxon-name-part><tp:taxon-name-part taxon-name-part-type="species" reg="siamensis">siamensis</tp:taxon-name-part></tp:taxon-name>
                      </italic>
                    </th><th rowspan="1" colspan="1">
                      <italic>
                        <tp:taxon-name><tp:taxon-name-part taxon-name-part-type="genus" reg="Cnemaspis">C.</tp:taxon-name-part><tp:taxon-name-part taxon-name-part-type="species" reg="thachanaensis">thachanaensis</tp:taxon-name-part></tp:taxon-name>
                      </italic>
                    </th><th rowspan="1" colspan="1">
                      <italic>
                        <tp:taxon-name><tp:taxon-name-part taxon-name-part-type="genus" reg="Cnemaspis">C.</tp:taxon-name-part><tp:taxon-name-part taxon-name-part-type="species" reg="vandeventeri">vandeventeri</tp:taxon-name-part></tp:taxon-name>
                      </italic>
                    </th></tr><tr><td rowspan="1" colspan="1">Sample size</td><td rowspan="1" colspan="1">18</td><td rowspan="1" colspan="1">4</td><td rowspan="1" colspan="1">15</td><td rowspan="1" colspan="1">25</td><td rowspan="1" colspan="1">5</td><td rowspan="1" colspan="1">4</td><td rowspan="1" colspan="1">19</td><td rowspan="1" colspan="1">8</td><td rowspan="1" colspan="1">2</td><td rowspan="1" colspan="1">5</td><td rowspan="1" colspan="1">2</td><td rowspan="1" colspan="1">12</td><td rowspan="1" colspan="1">6</td><td rowspan="1" colspan="1">3</td></tr><tr><td rowspan="1" colspan="1">Maximum <abbrev xmlns:xlink="http://www.w3.org/1999/xlink" xlink:title="snout-vent length" id="ABBRID0EEFEK" xlink:type="simple">SVL</abbrev></td><td rowspan="1" colspan="1">42.3</td><td rowspan="1" colspan="1">48.1</td><td rowspan="1" colspan="1">44.9</td><td rowspan="1" colspan="1">40.9</td><td rowspan="1" colspan="1">43.5</td><td rowspan="1" colspan="1">37.8</td><td rowspan="1" colspan="1">41.8</td><td rowspan="1" colspan="1">41.3</td><td rowspan="1" colspan="1">42.0</td><td rowspan="1" colspan="1">49.6</td><td rowspan="1" colspan="1">36.2</td><td rowspan="1" colspan="1">39.7</td><td rowspan="1" colspan="1">39.0</td><td rowspan="1" colspan="1">44.7</td></tr><tr><td rowspan="1" colspan="1">Supralabial scales</td><td rowspan="1" colspan="1">8 or 9</td><td rowspan="1" colspan="1">8 or 9</td><td rowspan="1" colspan="1">10</td><td rowspan="1" colspan="1">8–10</td><td rowspan="1" colspan="1">7–10</td><td rowspan="1" colspan="1">8 or 9</td><td rowspan="1" colspan="1">9</td><td rowspan="1" colspan="1">8 or 9</td><td rowspan="1" colspan="1">10</td><td rowspan="1" colspan="1">8</td><td rowspan="1" colspan="1">10 or 11</td><td rowspan="1" colspan="1">8 or 9</td><td rowspan="1" colspan="1">10 or 11</td><td rowspan="1" colspan="1">8 or 9</td></tr><tr><td rowspan="1" colspan="1">Infralabial scales</td><td rowspan="1" colspan="1">8 or 9</td><td rowspan="1" colspan="1">7 or 8</td><td rowspan="1" colspan="1">9</td><td rowspan="1" colspan="1">8</td><td rowspan="1" colspan="1">6–9</td><td rowspan="1" colspan="1">7 or 8</td><td rowspan="1" colspan="1">9</td><td rowspan="1" colspan="1">7 or 8</td><td rowspan="1" colspan="1">10</td><td rowspan="1" colspan="1">7 or 8</td><td rowspan="1" colspan="1">10</td><td rowspan="1" colspan="1">6–8</td><td rowspan="1" colspan="1">9–11</td><td rowspan="1" colspan="1">7–9</td></tr><tr><td rowspan="1" colspan="1">No. of pore-bearing precloacal scales</td><td rowspan="1" colspan="1">5–8</td><td rowspan="1" colspan="1">1</td><td rowspan="1" colspan="1">6–8</td><td rowspan="1" colspan="1">6–8</td><td rowspan="1" colspan="1">5–8</td><td rowspan="1" colspan="1">6 or 7</td><td rowspan="1" colspan="1">4–7</td><td rowspan="1" colspan="1">3–6</td><td rowspan="1" colspan="1">4</td><td rowspan="1" colspan="1">0</td><td rowspan="1" colspan="1">6 or 7</td><td rowspan="1" colspan="1">0</td><td rowspan="1" colspan="1">0</td><td rowspan="1" colspan="1">4</td></tr><tr><td rowspan="1" colspan="1">Pore-bearing precloacal scales row continuous (1) or separated (0)</td><td rowspan="1" colspan="1">0</td><td rowspan="1" colspan="1">–</td><td rowspan="1" colspan="1">0</td><td rowspan="1" colspan="1">0</td><td rowspan="1" colspan="1">1</td><td rowspan="1" colspan="1">1</td><td rowspan="1" colspan="1">0</td><td rowspan="1" colspan="1">0</td><td rowspan="1" colspan="1">1</td><td rowspan="1" colspan="1">–</td><td rowspan="1" colspan="1">1</td><td rowspan="1" colspan="1">–</td><td rowspan="1" colspan="1">–</td><td rowspan="1" colspan="1">0</td></tr><tr><td rowspan="1" colspan="1">Pore-bearing precloacal scales elongate (1) or round (0) shapes</td><td rowspan="1" colspan="1">0</td><td rowspan="1" colspan="1">0</td><td rowspan="1" colspan="1">0</td><td rowspan="1" colspan="1">0</td><td rowspan="1" colspan="1">0</td><td rowspan="1" colspan="1">1</td><td rowspan="1" colspan="1">0</td><td rowspan="1" colspan="1">0</td><td rowspan="1" colspan="1">0</td><td rowspan="1" colspan="1">–</td><td rowspan="1" colspan="1">1</td><td rowspan="1" colspan="1">–</td><td rowspan="1" colspan="1">–</td><td rowspan="1" colspan="1">0</td></tr><tr><td rowspan="1" colspan="1">No. of paravertebral tubercles</td><td rowspan="1" colspan="1">25–27</td><td rowspan="1" colspan="1">24 or 25</td><td rowspan="1" colspan="1">23–25</td><td rowspan="1" colspan="1">22–25</td><td rowspan="1" colspan="1">18–24</td><td rowspan="1" colspan="1">19–24</td><td rowspan="1" colspan="1">19–21</td><td rowspan="1" colspan="1">22–29</td><td rowspan="1" colspan="1">22</td><td rowspan="1" colspan="1">24–27</td><td rowspan="1" colspan="1">16–18</td><td rowspan="1" colspan="1">19–25</td><td rowspan="1" colspan="1">15–19</td><td rowspan="1" colspan="1">25–29</td></tr><tr><td rowspan="1" colspan="1">Paravertebral tubercles linearly arranged (1) or more random (0)</td><td rowspan="1" colspan="1">0</td><td rowspan="1" colspan="1">0</td><td rowspan="1" colspan="1">0</td><td rowspan="1" colspan="1">0</td><td rowspan="1" colspan="1">w or 0</td><td rowspan="1" colspan="1">w</td><td rowspan="1" colspan="1">1</td><td rowspan="1" colspan="1">w or 0</td><td rowspan="1" colspan="1">1</td><td rowspan="1" colspan="1">w</td><td rowspan="1" colspan="1">0</td><td rowspan="1" colspan="1">0</td><td rowspan="1" colspan="1">1</td><td rowspan="1" colspan="1">0</td></tr><tr><td rowspan="1" colspan="1">Tubercles present (1) or absent (0) on lower flanks</td><td rowspan="1" colspan="1">1</td><td rowspan="1" colspan="1">1</td><td rowspan="1" colspan="1">0</td><td rowspan="1" colspan="1">1</td><td rowspan="1" colspan="1">1</td><td rowspan="1" colspan="1">1</td><td rowspan="1" colspan="1">1</td><td rowspan="1" colspan="1">w or 1</td><td rowspan="1" colspan="1">0</td><td rowspan="1" colspan="1">1</td><td rowspan="1" colspan="1">0</td><td rowspan="1" colspan="1">1</td><td rowspan="1" colspan="1">1</td><td rowspan="1" colspan="1">1</td></tr><tr><td rowspan="1" colspan="1">No. of 4<sup>th</sup> toe lamellae</td><td rowspan="1" colspan="1">22–25</td><td rowspan="1" colspan="1">23 or 24</td><td rowspan="1" colspan="1">26–28</td><td rowspan="1" colspan="1">26–29</td><td rowspan="1" colspan="1">21–31</td><td rowspan="1" colspan="1">24–28</td><td rowspan="1" colspan="1">27–29</td><td rowspan="1" colspan="1">25–28</td><td rowspan="1" colspan="1">29</td><td rowspan="1" colspan="1">29–31</td><td rowspan="1" colspan="1">22</td><td rowspan="1" colspan="1">24–26</td><td rowspan="1" colspan="1">24</td><td rowspan="1" colspan="1">24–28</td></tr><tr><td rowspan="1" colspan="1">Ventral scales keeled (1) or smooth (0)</td><td rowspan="1" colspan="1">1</td><td rowspan="1" colspan="1">1</td><td rowspan="1" colspan="1">1</td><td rowspan="1" colspan="1">1</td><td rowspan="1" colspan="1">0</td><td rowspan="1" colspan="1">w or 0</td><td rowspan="1" colspan="1">1</td><td rowspan="1" colspan="1">1</td><td rowspan="1" colspan="1">1</td><td rowspan="1" colspan="1">0</td><td rowspan="1" colspan="1">0</td><td rowspan="1" colspan="1">1</td><td rowspan="1" colspan="1">1</td><td rowspan="1" colspan="1">1</td></tr><tr><td rowspan="1" colspan="1">Subcaudal scales keeled (1) or smooth (0)</td><td rowspan="1" colspan="1">1</td><td rowspan="1" colspan="1">1</td><td rowspan="1" colspan="1">1</td><td rowspan="1" colspan="1">1</td><td rowspan="1" colspan="1">0</td><td rowspan="1" colspan="1">1</td><td rowspan="1" colspan="1">1</td><td rowspan="1" colspan="1">1</td><td rowspan="1" colspan="1">1</td><td rowspan="1" colspan="1">0</td><td rowspan="1" colspan="1">0</td><td rowspan="1" colspan="1">1</td><td rowspan="1" colspan="1">1</td><td rowspan="1" colspan="1">1</td></tr><tr><td rowspan="1" colspan="1">Single median row of keeled subcaudals (1) or smooth (0) scales</td><td rowspan="1" colspan="1">1</td><td rowspan="1" colspan="1">1</td><td rowspan="1" colspan="1">1</td><td rowspan="1" colspan="1">0</td><td rowspan="1" colspan="1">0</td><td rowspan="1" colspan="1">w</td><td rowspan="1" colspan="1">1</td><td rowspan="1" colspan="1">0</td><td rowspan="1" colspan="1">1</td><td rowspan="1" colspan="1">0</td><td rowspan="1" colspan="1">–</td><td rowspan="1" colspan="1">0</td><td rowspan="1" colspan="1">1</td><td rowspan="1" colspan="1">w</td></tr><tr><td rowspan="1" colspan="1">Enlarged median subcaudal scales row (1) or not (0)</td><td rowspan="1" colspan="1">1</td><td rowspan="1" colspan="1">0</td><td rowspan="1" colspan="1">0</td><td rowspan="1" colspan="1">1</td><td rowspan="1" colspan="1">0</td><td rowspan="1" colspan="1">w</td><td rowspan="1" colspan="1">0</td><td rowspan="1" colspan="1">0</td><td rowspan="1" colspan="1">0</td><td rowspan="1" colspan="1">1</td><td rowspan="1" colspan="1">0</td><td rowspan="1" colspan="1">1</td><td rowspan="1" colspan="1">0</td><td rowspan="1" colspan="1">1</td></tr><tr><td rowspan="1" colspan="1">Caudal tubercles restricted to a single paravertebral row on each side (1) or not (0)</td><td rowspan="1" colspan="1">0</td><td rowspan="1" colspan="1">0</td><td rowspan="1" colspan="1">0</td><td rowspan="1" colspan="1">0</td><td rowspan="1" colspan="1">0</td><td rowspan="1" colspan="1">0</td><td rowspan="1" colspan="1">1</td><td rowspan="1" colspan="1">0</td><td rowspan="1" colspan="1">1</td><td rowspan="1" colspan="1">0</td><td rowspan="1" colspan="1">–</td><td rowspan="1" colspan="1">0</td><td rowspan="1" colspan="1">1</td><td rowspan="1" colspan="1">0</td></tr><tr><td rowspan="1" colspan="1">Ventrolateral caudal tubercles anteriorly present (1) or not (0)</td><td rowspan="1" colspan="1">1</td><td rowspan="1" colspan="1">1</td><td rowspan="1" colspan="1">1</td><td rowspan="1" colspan="1">0</td><td rowspan="1" colspan="1">0</td><td rowspan="1" colspan="1">0</td><td rowspan="1" colspan="1">1</td><td rowspan="1" colspan="1">0</td><td rowspan="1" colspan="1">1</td><td rowspan="1" colspan="1">1</td><td rowspan="1" colspan="1">0</td><td rowspan="1" colspan="1">0</td><td rowspan="1" colspan="1">1</td><td rowspan="1" colspan="1">0</td></tr><tr><td rowspan="1" colspan="1">No. of postcloacal tubercles in males</td><td rowspan="1" colspan="1">1 or 2</td><td rowspan="1" colspan="1">2</td><td rowspan="1" colspan="1">1</td><td rowspan="1" colspan="1">1</td><td rowspan="1" colspan="1">1 or 2</td><td rowspan="1" colspan="1">1 or 2</td><td rowspan="1" colspan="1">1</td><td rowspan="1" colspan="1">1</td><td rowspan="1" colspan="1">2</td><td rowspan="1" colspan="1">1–3</td><td rowspan="1" colspan="1">2</td><td rowspan="1" colspan="1">1 or 2</td><td rowspan="1" colspan="1">0</td><td rowspan="1" colspan="1">1–3</td></tr><tr><td rowspan="1" colspan="1">Subtibial scales keeled (1) or smooth (0)</td><td rowspan="1" colspan="1">1</td><td rowspan="1" colspan="1">1</td><td rowspan="1" colspan="1">1</td><td rowspan="1" colspan="1">1</td><td rowspan="1" colspan="1">0</td><td rowspan="1" colspan="1">0 or 1</td><td rowspan="1" colspan="1">1</td><td rowspan="1" colspan="1">1</td><td rowspan="1" colspan="1">1</td><td rowspan="1" colspan="1">1</td><td rowspan="1" colspan="1">0</td><td rowspan="1" colspan="1">1</td><td rowspan="1" colspan="1">1</td><td rowspan="1" colspan="1">1</td></tr><tr><td rowspan="1" colspan="1">Yellow coloration in the subcaudal region present (1) or not (0)</td><td rowspan="1" colspan="1">1</td><td rowspan="1" colspan="1">0</td><td rowspan="1" colspan="1">0</td><td rowspan="1" colspan="1">1</td><td rowspan="1" colspan="1">1</td><td rowspan="1" colspan="1">0</td><td rowspan="1" colspan="1">1</td><td rowspan="1" colspan="1">1</td><td rowspan="1" colspan="1">1</td><td rowspan="1" colspan="1">0</td><td rowspan="1" colspan="1">0</td><td rowspan="1" colspan="1">0</td><td rowspan="1" colspan="1">0</td><td rowspan="1" colspan="1">0</td></tr><tr><td rowspan="1" colspan="1">Ventral pattern sexually dimorphic present (1) or not (0)</td><td rowspan="1" colspan="1">1</td><td rowspan="1" colspan="1">1</td><td rowspan="1" colspan="1">1</td><td rowspan="1" colspan="1">1</td><td rowspan="1" colspan="1">1</td><td rowspan="1" colspan="1">0</td><td rowspan="1" colspan="1">1</td><td rowspan="1" colspan="1">1</td><td rowspan="1" colspan="1">1</td><td rowspan="1" colspan="1">1</td><td rowspan="1" colspan="1">–</td><td rowspan="1" colspan="1">1</td><td rowspan="1" colspan="1">1</td><td rowspan="1" colspan="1">1</td></tr></tbody></table></table-wrap><p><italic><tp:taxon-name><tp:taxon-name-part taxon-name-part-type="genus" reg="Cnemaspis">Cnemaspis</tp:taxon-name-part><tp:taxon-name-part taxon-name-part-type="species" reg="samui">samui</tp:taxon-name-part></tp:taxon-name></italic> sp. nov. is distinguished from <italic><tp:taxon-name><tp:taxon-name-part taxon-name-part-type="genus" reg="Cnemaspis">C.</tp:taxon-name-part><tp:taxon-name-part taxon-name-part-type="species" reg="adangrawi">adangrawi</tp:taxon-name-part></tp:taxon-name></italic><xref ref-type="bibr" rid="B1">Ampai et al. 2019</xref> by having maximum <abbrev xmlns:xlink="http://www.w3.org/1999/xlink" xlink:title="snout-vent length" id="ABBRID0E1CFK" xlink:type="simple">SVL</abbrev> of 42.3 mm (vs. 44.9 mm); eight or nine supralabial scales (vs. 10 scales); tubercles on lower flanks present (vs. absent); 22–25 lamellae under 4<sup>th</sup> toe (vs. 26–28 lamellae); enlarged median row of subcaudal scales present (vs. absent); and yellow coloration in the subcaudal region present (vs. absent).</p><p><italic><tp:taxon-name><tp:taxon-name-part taxon-name-part-type="genus" reg="Cnemaspis">Cnemaspis</tp:taxon-name-part><tp:taxon-name-part taxon-name-part-type="species" reg="samui">samui</tp:taxon-name-part></tp:taxon-name></italic> sp. nov. is distinguished from <italic><tp:taxon-name><tp:taxon-name-part taxon-name-part-type="genus" reg="Cnemaspis">C.</tp:taxon-name-part><tp:taxon-name-part taxon-name-part-type="species" reg="chanardi">chanardi</tp:taxon-name-part></tp:taxon-name></italic><xref ref-type="bibr" rid="B12">Grismer et al. 2010</xref> by having maximum <abbrev xmlns:xlink="http://www.w3.org/1999/xlink" xlink:title="snout-vent length" id="ABBRID0E3DFK" xlink:type="simple">SVL</abbrev> 42.3 mm (vs. 40.9 mm); 22–25 lamellae under 4<sup>th</sup> toe (vs. 26–29 lamellae); single median row of subcaudals keeled (vs. smooth); and ventrolateral caudal tubercles anteriorly present (vs. absent).</p><p><italic><tp:taxon-name><tp:taxon-name-part taxon-name-part-type="genus" reg="Cnemaspis">Cnemaspis</tp:taxon-name-part><tp:taxon-name-part taxon-name-part-type="species" reg="samui">samui</tp:taxon-name-part></tp:taxon-name></italic> sp. nov. is distinguished from <italic><tp:taxon-name><tp:taxon-name-part taxon-name-part-type="genus" reg="Cnemaspis">C.</tp:taxon-name-part><tp:taxon-name-part taxon-name-part-type="species" reg="huaseesom">huaseesom</tp:taxon-name-part></tp:taxon-name></italic><xref ref-type="bibr" rid="B12">Grismer et al. 2010</xref> by having maximum <abbrev xmlns:xlink="http://www.w3.org/1999/xlink" xlink:title="snout-vent length" id="ABBRID0E5EFK" xlink:type="simple">SVL</abbrev> of 42.3 mm (vs. 43.5 mm); pore-bearing precloacal scales row separated (vs. continuous); 25–27 paravertebral tubercles (vs. 18–24 tubercles); ventral and subcaudal scales keeled (vs. smooth); single median row of subcaudals keeled (vs. smooth); enlarged median row of subcaudal scales present (vs. absent); ventrolateral caudal tubercles anteriorly present (vs. absent); and subtibial scales keeled (vs. smooth).</p><p><italic><tp:taxon-name><tp:taxon-name-part taxon-name-part-type="genus" reg="Cnemaspis">Cnemaspis</tp:taxon-name-part><tp:taxon-name-part taxon-name-part-type="species" reg="samui">samui</tp:taxon-name-part></tp:taxon-name></italic> sp. nov. is distinguished from <italic><tp:taxon-name><tp:taxon-name-part taxon-name-part-type="genus" reg="Cnemaspis">C.</tp:taxon-name-part><tp:taxon-name-part taxon-name-part-type="species" reg="kamolnorranathi">kamolnorranathi</tp:taxon-name-part></tp:taxon-name></italic><xref ref-type="bibr" rid="B12">Grismer et al. 2010</xref> by having maximum <abbrev xmlns:xlink="http://www.w3.org/1999/xlink" xlink:title="snout-vent length" id="ABBRID0E5FFK" xlink:type="simple">SVL</abbrev> 42.3 mm (vs. 37.8 mm); pore-bearing precloacal scales row separated (vs. continuous); pore-bearing precloacal scales rounded (vs. elongated); 25–27 paravertebral tubercles (vs. 19–24 tubercles); enlarged median subcaudal scale row present (vs. absent); ventrolateral caudal tubercles anteriorly present (vs. absent); yellow coloration in the subcaudal region present (vs. absent); and ventral pattern sexually dimorphism present (vs. absent).</p><p><italic><tp:taxon-name><tp:taxon-name-part taxon-name-part-type="genus" reg="Cnemaspis">Cnemaspis</tp:taxon-name-part><tp:taxon-name-part taxon-name-part-type="species" reg="samui">samui</tp:taxon-name-part></tp:taxon-name></italic> sp. nov. is distinguished from <italic><tp:taxon-name><tp:taxon-name-part taxon-name-part-type="genus" reg="Cnemaspis">C.</tp:taxon-name-part><tp:taxon-name-part taxon-name-part-type="species" reg="lineatubercularis">lineatubercularis</tp:taxon-name-part></tp:taxon-name></italic><xref ref-type="bibr" rid="B2">Ampai et al. 2020</xref> by having maximum <abbrev xmlns:xlink="http://www.w3.org/1999/xlink" xlink:title="snout-vent length" id="ABBRID0E5GFK" xlink:type="simple">SVL</abbrev> 42.3 mm (vs. 41.8 mm); 25–27 paravertebral tubercles (vs. 19–21 tubercles); paravertebral tubercles randomly arranged (vs. linearly arranged); 22–25 lamellae under 4<sup>th</sup> toe (vs. 27–29 lamellae); enlarged median row of subcaudal scales present (vs. absent); and caudal tubercles restricted to a single paravertebral row on each side absent (vs. present).</p><p><italic><tp:taxon-name><tp:taxon-name-part taxon-name-part-type="genus" reg="Cnemaspis">Cnemaspis</tp:taxon-name-part><tp:taxon-name-part taxon-name-part-type="species" reg="samui">samui</tp:taxon-name-part></tp:taxon-name></italic> sp. nov. is distinguished from <italic><tp:taxon-name><tp:taxon-name-part taxon-name-part-type="genus" reg="Cnemaspis">C.</tp:taxon-name-part><tp:taxon-name-part taxon-name-part-type="species" reg="omari">omari</tp:taxon-name-part></tp:taxon-name></italic><xref ref-type="bibr" rid="B13">Grismer et al. 2014</xref> by having maximum <abbrev xmlns:xlink="http://www.w3.org/1999/xlink" xlink:title="snout-vent length" id="ABBRID0EAIFK" xlink:type="simple">SVL</abbrev> 42.3 mm (vs. 41.3 mm); single median row of subcaudals keeled (vs. smooth); enlarged median row of subcaudal scales present (vs. absent); and ventrolateral caudal tubercles anteriorly present (vs. absent).</p><p><italic><tp:taxon-name><tp:taxon-name-part taxon-name-part-type="genus" reg="Cnemaspis">Cnemaspis</tp:taxon-name-part><tp:taxon-name-part taxon-name-part-type="species" reg="samui">samui</tp:taxon-name-part></tp:taxon-name></italic> sp. nov. is distinguished from <italic><tp:taxon-name><tp:taxon-name-part taxon-name-part-type="genus" reg="Cnemaspis">C.</tp:taxon-name-part><tp:taxon-name-part taxon-name-part-type="species" reg="phangngaensis">phangngaensis</tp:taxon-name-part></tp:taxon-name></italic><xref ref-type="bibr" rid="B59">Wood et al. 2017</xref> by having eight or nine supralabial scales (vs. 10 scales); eight or nine infralabial scales (vs. 10 scales); 5–8 pore-bearing precloacal scales in males (vs. four scales); pore-bearing precloacal scales row separated (vs. continuous); 25–27 paravertebral tubercles (vs. 22 tubercles); paravertebral tubercles randomly arranged (vs. linearly arranged); tubercles on lower flanks present (vs. absent); 22–25 lamellae under 4<sup>th</sup> toe (vs. 29 lamellae); enlarged median row of subcaudal scales present (vs. absent); and caudal tubercles restricted to a single paravertebral row on each side absent (vs. present).</p><p><italic><tp:taxon-name><tp:taxon-name-part taxon-name-part-type="genus" reg="Cnemaspis">Cnemaspis</tp:taxon-name-part><tp:taxon-name-part taxon-name-part-type="species" reg="samui">samui</tp:taxon-name-part></tp:taxon-name></italic> sp. nov. is distinguished from <italic><tp:taxon-name><tp:taxon-name-part taxon-name-part-type="genus" reg="Cnemaspis">C.</tp:taxon-name-part><tp:taxon-name-part taxon-name-part-type="species" reg="punctatonuchalis">punctatonuchalis</tp:taxon-name-part></tp:taxon-name></italic><xref ref-type="bibr" rid="B12">Grismer et al. 2010</xref> by having maximum <abbrev xmlns:xlink="http://www.w3.org/1999/xlink" xlink:title="snout-vent length" id="ABBRID0E5JFK" xlink:type="simple">SVL</abbrev> of 42.3 mm (vs. 49.6 mm); pore-bearing precloacal scales present (vs. absent); 22–25 lamellae under 4<sup>th</sup> toe (vs. 29–31 lamellae); ventral and subcaudal scales keeled (vs. smooth); single median row of subcaudals keeled (vs. smooth); and yellow coloration in the subcaudal region present (vs. absent).</p><p><italic><tp:taxon-name><tp:taxon-name-part taxon-name-part-type="genus" reg="Cnemaspis">Cnemaspis</tp:taxon-name-part><tp:taxon-name-part taxon-name-part-type="species" reg="samui">samui</tp:taxon-name-part></tp:taxon-name></italic> sp. nov. is distinguished from <italic><tp:taxon-name><tp:taxon-name-part taxon-name-part-type="genus" reg="Cnemaspis">C.</tp:taxon-name-part><tp:taxon-name-part taxon-name-part-type="species" reg="selenolagus">selenolagus</tp:taxon-name-part></tp:taxon-name></italic><xref ref-type="bibr" rid="B16">Grismer et al. 2020</xref> by having maximum <abbrev xmlns:xlink="http://www.w3.org/1999/xlink" xlink:title="snout-vent length" id="ABBRID0EALFK" xlink:type="simple">SVL</abbrev> 42.3 mm (vs. 36.2 mm); eight or nine supralabial scales (vs. 10 or 11 scales); eight or nine infralabial scales (vs. 10 scales); pore-bearing precloacal scales row separated (vs. continuous); pore-bearing precloacal scales shape rounded (vs. elongated); 25–27 paravertebral tubercles (vs. 16–18 tubercles); tubercles on lower flanks present (vs. absent); enlarged median row of subcaudal scales present (vs. absent); ventrolateral caudal tubercles anteriorly present (vs. absent); subtibial scales keeled (vs. smooth); and yellow coloration in the subcaudal region present (vs. absent).</p><p><italic><tp:taxon-name><tp:taxon-name-part taxon-name-part-type="genus" reg="Cnemaspis">Cnemaspis</tp:taxon-name-part><tp:taxon-name-part taxon-name-part-type="species" reg="samui">samui</tp:taxon-name-part></tp:taxon-name></italic> sp. nov. is distinguished from <italic><tp:taxon-name><tp:taxon-name-part taxon-name-part-type="genus" reg="Cnemaspis">C.</tp:taxon-name-part><tp:taxon-name-part taxon-name-part-type="species" reg="siamensis">siamensis</tp:taxon-name-part></tp:taxon-name></italic> (Smith, 1925) by having maximum <abbrev xmlns:xlink="http://www.w3.org/1999/xlink" xlink:title="snout-vent length" id="ABBRID0E3LFK" xlink:type="simple">SVL</abbrev> 42.3 mm (vs. 39.7 mm); pore-bearing precloacal scales present (vs. absent); single median row of subcaudals keeled (vs. smooth); ventrolateral caudal tubercles anteriorly present (vs. absent); and yellow coloration in the subcaudal region present (vs. absent).</p><p><italic><tp:taxon-name><tp:taxon-name-part taxon-name-part-type="genus" reg="Cnemaspis">Cnemaspis</tp:taxon-name-part><tp:taxon-name-part taxon-name-part-type="species" reg="samui">samui</tp:taxon-name-part></tp:taxon-name></italic> sp. nov. is distinguished from <italic><tp:taxon-name><tp:taxon-name-part taxon-name-part-type="genus" reg="Cnemaspis">C.</tp:taxon-name-part><tp:taxon-name-part taxon-name-part-type="species" reg="thachanaensis">thachanaensis</tp:taxon-name-part></tp:taxon-name></italic><xref ref-type="bibr" rid="B59">Wood et al. 2017</xref> by having maximum <abbrev xmlns:xlink="http://www.w3.org/1999/xlink" xlink:title="snout-vent length" id="ABBRID0E3MFK" xlink:type="simple">SVL</abbrev> 42.3 mm (vs. 39.0 mm); eight or nine supralabial scales (vs. 10 or 11 scales); pore-bearing precloacal scales present (vs. absent); 25–27 paravertebral tubercles (vs. 15–19 tubercles); paravertebral tubercles randomly arranged (vs. linearly arranged); enlarged median row of subcaudal scales present (vs. absent); caudal tubercles restricted to a single paravertebral row on each side absent (vs. present); one or two postcloacal tubercles in males (vs. absent); and yellow coloration in the subcaudal region present (vs. absent).</p><p><italic><tp:taxon-name><tp:taxon-name-part taxon-name-part-type="genus" reg="Cnemaspis">Cnemaspis</tp:taxon-name-part><tp:taxon-name-part taxon-name-part-type="species" reg="samui">samui</tp:taxon-name-part></tp:taxon-name></italic> sp. nov. is distinguished from <italic><tp:taxon-name><tp:taxon-name-part taxon-name-part-type="genus" reg="Cnemaspis">C.</tp:taxon-name-part><tp:taxon-name-part taxon-name-part-type="species" reg="vandeventeri">vandeventeri</tp:taxon-name-part></tp:taxon-name></italic><xref ref-type="bibr" rid="B12">Grismer et al. 2010</xref> by having maximum <abbrev xmlns:xlink="http://www.w3.org/1999/xlink" xlink:title="snout-vent length" id="ABBRID0E3NFK" xlink:type="simple">SVL</abbrev> of 42.3 mm (vs. 44.7 mm); 5–8 pore-bearing precloacal scales (vs. four scales); ventrolateral caudal tubercles anteriorly present (vs. absent); and having yellow coloration in the subcaudal region present (vs. absent).</p></tp:treatment-sec><tp:treatment-sec><!--Section generated to contain objects referenced in tp:taxon-treatment.--><table-wrap id="T2" position="float" orientation="portrait"><label>Table 2.</label><caption><p>Mean (min-max) uncorrected pairwise distances (%) within the <italic><tp:taxon-name><tp:taxon-name-part taxon-name-part-type="genus" reg="Cnemaspis">Cnemaspis</tp:taxon-name-part><tp:taxon-name-part taxon-name-part-type="species" reg="siamensis">siamensis</tp:taxon-name-part></tp:taxon-name></italic> group based on 1,310 bp of the mitochondrial <abbrev xmlns:xlink="http://www.w3.org/1999/xlink" xlink:title="NADH dehydrogenase subunit 2" id="ABBRID0EV6AI" xlink:type="simple">ND2</abbrev> gene and flanking tRNAs. Number in bold are within species divergence. <italic>N</italic> = number of individuals.</p></caption><table id="TID0EBECI" rules="all"><tbody><tr><th rowspan="1" colspan="1">Species</th><th rowspan="1" colspan="1">N</th><th rowspan="1" colspan="1">1</th><th rowspan="1" colspan="1">2</th><th rowspan="1" colspan="1">3</th><th rowspan="1" colspan="1">4</th><th rowspan="1" colspan="1">5</th><th rowspan="1" colspan="1">6</th><th rowspan="1" colspan="1">7</th><th rowspan="1" colspan="1">8</th><th rowspan="1" colspan="1">9</th><th rowspan="1" colspan="1">10</th><th rowspan="1" colspan="1">11</th><th rowspan="1" colspan="1">12</th><th rowspan="1" colspan="1">13</th><th rowspan="1" colspan="1">14</th><th rowspan="1" colspan="1">15</th></tr><tr><td rowspan="2" colspan="1">1. <italic><tp:taxon-name><tp:taxon-name-part taxon-name-part-type="genus" reg="Cnemaspis">Cnemaspis</tp:taxon-name-part><tp:taxon-name-part taxon-name-part-type="species" reg="samui">samui</tp:taxon-name-part></tp:taxon-name></italic> sp. nov.</td><td rowspan="2" colspan="1">4</td><td rowspan="1" colspan="1">
                  <bold>0.55</bold>
                </td><td rowspan="1" colspan="1"/><td rowspan="1" colspan="1"/><td rowspan="1" colspan="1"/><td rowspan="1" colspan="1"/><td rowspan="1" colspan="1"/><td rowspan="1" colspan="1"/><td rowspan="1" colspan="1"/><td rowspan="1" colspan="1"/><td rowspan="1" colspan="1"/><td rowspan="1" colspan="1"/><td rowspan="1" colspan="1"/><td rowspan="1" colspan="1"/><td rowspan="1" colspan="1"/><td rowspan="1" colspan="1"/></tr><tr><td rowspan="1" colspan="1">
                  <bold>(0.00–1.11)</bold>
                </td><td rowspan="1" colspan="1"/><td rowspan="1" colspan="1"/><td rowspan="1" colspan="1"/><td rowspan="1" colspan="1"/><td rowspan="1" colspan="1"/><td rowspan="1" colspan="1"/><td rowspan="1" colspan="1"/><td rowspan="1" colspan="1"/><td rowspan="1" colspan="1"/><td rowspan="1" colspan="1"/><td rowspan="1" colspan="1"/><td rowspan="1" colspan="1"/><td rowspan="1" colspan="1"/><td rowspan="1" colspan="1"/></tr><tr><td rowspan="2" colspan="1">2. <italic><tp:taxon-name><tp:taxon-name-part taxon-name-part-type="genus" reg="Cnemaspis">Cnemaspis</tp:taxon-name-part><tp:taxon-name-part taxon-name-part-type="species" reg="similan">similan</tp:taxon-name-part></tp:taxon-name></italic> sp. nov.</td><td rowspan="2" colspan="1">4</td><td rowspan="1" colspan="1">11.50</td><td rowspan="1" colspan="1">
                  <bold>0.00</bold>
                </td><td rowspan="1" colspan="1"/><td rowspan="1" colspan="1"/><td rowspan="1" colspan="1"/><td rowspan="1" colspan="1"/><td rowspan="1" colspan="1"/><td rowspan="1" colspan="1"/><td rowspan="1" colspan="1"/><td rowspan="1" colspan="1"/><td rowspan="1" colspan="1"/><td rowspan="1" colspan="1"/><td rowspan="1" colspan="1"/><td rowspan="1" colspan="1"/><td rowspan="1" colspan="1"/></tr><tr><td rowspan="1" colspan="1">(11.32–11.56)</td><td rowspan="1" colspan="1">
                  <bold>(0.00–0.00)</bold>
                </td><td rowspan="1" colspan="1"/><td rowspan="1" colspan="1"/><td rowspan="1" colspan="1"/><td rowspan="1" colspan="1"/><td rowspan="1" colspan="1"/><td rowspan="1" colspan="1"/><td rowspan="1" colspan="1"/><td rowspan="1" colspan="1"/><td rowspan="1" colspan="1"/><td rowspan="1" colspan="1"/><td rowspan="1" colspan="1"/><td rowspan="1" colspan="1"/><td rowspan="1" colspan="1"/></tr><tr><td rowspan="2" colspan="1">3. <italic><tp:taxon-name><tp:taxon-name-part taxon-name-part-type="genus" reg="Cnemaspis">C.</tp:taxon-name-part><tp:taxon-name-part taxon-name-part-type="species" reg="adangrawi">adangrawi</tp:taxon-name-part></tp:taxon-name></italic></td><td rowspan="2" colspan="1">9</td><td rowspan="1" colspan="1">9.32</td><td rowspan="1" colspan="1">11.12</td><td rowspan="1" colspan="1">
                  <bold>1.58</bold>
                </td><td rowspan="1" colspan="1"/><td rowspan="1" colspan="1"/><td rowspan="1" colspan="1"/><td rowspan="1" colspan="1"/><td rowspan="1" colspan="1"/><td rowspan="1" colspan="1"/><td rowspan="1" colspan="1"/><td rowspan="1" colspan="1"/><td rowspan="1" colspan="1"/><td rowspan="1" colspan="1"/><td rowspan="1" colspan="1"/><td rowspan="1" colspan="1"/></tr><tr><td rowspan="1" colspan="1">(8.87–9.68)</td><td rowspan="1" colspan="1">(11.08–11.18)</td><td rowspan="1" colspan="1">
                  <bold>(0.00–3.01)</bold>
                </td><td rowspan="1" colspan="1"/><td rowspan="1" colspan="1"/><td rowspan="1" colspan="1"/><td rowspan="1" colspan="1"/><td rowspan="1" colspan="1"/><td rowspan="1" colspan="1"/><td rowspan="1" colspan="1"/><td rowspan="1" colspan="1"/><td rowspan="1" colspan="1"/><td rowspan="1" colspan="1"/><td rowspan="1" colspan="1"/><td rowspan="1" colspan="1"/></tr><tr><td rowspan="2" colspan="1">4. <italic><tp:taxon-name><tp:taxon-name-part taxon-name-part-type="genus" reg="Cnemaspis">C.</tp:taxon-name-part><tp:taxon-name-part taxon-name-part-type="species" reg="chanardi">chanardi</tp:taxon-name-part></tp:taxon-name></italic></td><td rowspan="2" colspan="1">4</td><td rowspan="1" colspan="1">8.92</td><td rowspan="1" colspan="1">9.40</td><td rowspan="1" colspan="1">7.80</td><td rowspan="1" colspan="1">
                  <bold>0.26</bold>
                </td><td rowspan="1" colspan="1"/><td rowspan="1" colspan="1"/><td rowspan="1" colspan="1"/><td rowspan="1" colspan="1"/><td rowspan="1" colspan="1"/><td rowspan="1" colspan="1"/><td rowspan="1" colspan="1"/><td rowspan="1" colspan="1"/><td rowspan="1" colspan="1"/><td rowspan="1" colspan="1"/><td rowspan="1" colspan="1"/></tr><tr><td rowspan="1" colspan="1">(8.86–9.10)</td><td rowspan="1" colspan="1">(9.34–9.58)</td><td rowspan="1" colspan="1">(7.52–8.15)</td><td rowspan="1" colspan="1">
                  <bold>(0.00–0.32)</bold>
                </td><td rowspan="1" colspan="1"/><td rowspan="1" colspan="1"/><td rowspan="1" colspan="1"/><td rowspan="1" colspan="1"/><td rowspan="1" colspan="1"/><td rowspan="1" colspan="1"/><td rowspan="1" colspan="1"/><td rowspan="1" colspan="1"/><td rowspan="1" colspan="1"/><td rowspan="1" colspan="1"/><td rowspan="1" colspan="1"/></tr><tr><td rowspan="1" colspan="1">5. <italic><tp:taxon-name><tp:taxon-name-part taxon-name-part-type="genus" reg="Cnemaspis">C.</tp:taxon-name-part><tp:taxon-name-part taxon-name-part-type="species" reg="huaseesom">huaseesom</tp:taxon-name-part></tp:taxon-name></italic></td><td rowspan="1" colspan="1">3</td><td rowspan="1" colspan="1">23.00 (22.34–23.67)</td><td rowspan="1" colspan="1">23.19 (22.72–24.10)</td><td rowspan="1" colspan="1">22.47 (22.01–23.27)</td><td rowspan="1" colspan="1">22.63 (22.10–23.58)</td><td rowspan="1" colspan="1">
                  <bold>0.31 (0.00–0.78)</bold>
                </td><td rowspan="1" colspan="1"/><td rowspan="1" colspan="1"/><td rowspan="1" colspan="1"/><td rowspan="1" colspan="1"/><td rowspan="1" colspan="1"/><td rowspan="1" colspan="1"/><td rowspan="1" colspan="1"/><td rowspan="1" colspan="1"/><td rowspan="1" colspan="1"/><td rowspan="1" colspan="1"/></tr><tr><td rowspan="1" colspan="1">6. <italic><tp:taxon-name><tp:taxon-name-part taxon-name-part-type="genus" reg="Cnemaspis">C.</tp:taxon-name-part><tp:taxon-name-part taxon-name-part-type="species" reg="kamolnorranathi">kamolnorranathi</tp:taxon-name-part></tp:taxon-name></italic></td><td rowspan="1" colspan="1">5</td><td rowspan="1" colspan="1">9.55 (9.10–9.73)</td><td rowspan="1" colspan="1">11.73 (11.72–11.80)</td><td rowspan="1" colspan="1">9.08 (8.86–9.44)</td><td rowspan="1" colspan="1">8.38 (8.23–8.54)</td><td rowspan="1" colspan="1">23.48 (23.13–24.10)</td><td rowspan="1" colspan="1">
                  <bold>0.08 (0.00–0.24)</bold>
                </td><td rowspan="1" colspan="1"/><td rowspan="1" colspan="1"/><td rowspan="1" colspan="1"/><td rowspan="1" colspan="1"/><td rowspan="1" colspan="1"/><td rowspan="1" colspan="1"/><td rowspan="1" colspan="1"/><td rowspan="1" colspan="1"/><td rowspan="1" colspan="1"/></tr><tr><td rowspan="1" colspan="1">7. <italic><tp:taxon-name><tp:taxon-name-part taxon-name-part-type="genus" reg="Cnemaspis">C.</tp:taxon-name-part><tp:taxon-name-part taxon-name-part-type="species" reg="lineatubercularis">lineatubercularis</tp:taxon-name-part></tp:taxon-name></italic></td><td rowspan="1" colspan="1">4</td><td rowspan="1" colspan="1">14.61 (14.10–14.96)</td><td rowspan="1" colspan="1">16.15 (15.92–16.39)</td><td rowspan="1" colspan="1">14.19 (13.63–14.77)</td><td rowspan="1" colspan="1">14.04 (13.63–14.41)</td><td rowspan="1" colspan="1">24.13 (23.02–25.41)</td><td rowspan="1" colspan="1">14.55 (14.23–14.89)</td><td rowspan="1" colspan="1">
                  <bold>0.11 (0.00–0.25)</bold>
                </td><td rowspan="1" colspan="1"/><td rowspan="1" colspan="1"/><td rowspan="1" colspan="1"/><td rowspan="1" colspan="1"/><td rowspan="1" colspan="1"/><td rowspan="1" colspan="1"/><td rowspan="1" colspan="1"/><td rowspan="1" colspan="1"/></tr><tr><td rowspan="1" colspan="1">8. <italic><tp:taxon-name><tp:taxon-name-part taxon-name-part-type="genus" reg="Cnemaspis">C.</tp:taxon-name-part><tp:taxon-name-part taxon-name-part-type="species" reg="omari">omari</tp:taxon-name-part></tp:taxon-name></italic></td><td rowspan="1" colspan="1">2</td><td rowspan="1" colspan="1">10.98 (10.17–11.81)</td><td rowspan="1" colspan="1">11.42 (10.79–12.06)</td><td rowspan="1" colspan="1">8.20 (6.77–9.40)</td><td rowspan="1" colspan="1">9.36 (8.72–9.96)</td><td rowspan="1" colspan="1">24.74 (24.00–25.60)</td><td rowspan="1" colspan="1">10.81 (10.04–11.65)</td><td rowspan="1" colspan="1">16.15 (15.07–17.04)</td><td rowspan="1" colspan="1">
                  <bold>2.36 (0.00–4.72)</bold>
                </td><td rowspan="1" colspan="1"/><td rowspan="1" colspan="1"/><td rowspan="1" colspan="1"/><td rowspan="1" colspan="1"/><td rowspan="1" colspan="1"/><td rowspan="1" colspan="1"/><td rowspan="1" colspan="1"/></tr><tr><td rowspan="1" colspan="1">9. <italic><tp:taxon-name><tp:taxon-name-part taxon-name-part-type="genus" reg="Cnemaspis">C.</tp:taxon-name-part><tp:taxon-name-part taxon-name-part-type="species" reg="phangngaensis">phangngaensis</tp:taxon-name-part></tp:taxon-name></italic></td><td rowspan="1" colspan="1">2</td><td rowspan="1" colspan="1">9.68 (9.58–9.81)</td><td rowspan="1" colspan="1">8.16 (8.16–8.16)</td><td rowspan="1" colspan="1">9.00 (8.87–9.21)</td><td rowspan="1" colspan="1">7.48 (7.36–7.75)</td><td rowspan="1" colspan="1">21.69 (21.37–22.29)</td><td rowspan="1" colspan="1">10.23 (10.06–10.36)</td><td rowspan="1" colspan="1">15.62 (15.24–16.01)</td><td rowspan="1" colspan="1">10.50 (9.70–11.33)</td><td rowspan="1" colspan="1">
                  <bold>0.16 (0.00–0.32)</bold>
                </td><td rowspan="1" colspan="1"/><td rowspan="1" colspan="1"/><td rowspan="1" colspan="1"/><td rowspan="1" colspan="1"/><td rowspan="1" colspan="1"/><td rowspan="1" colspan="1"/></tr><tr><td rowspan="1" colspan="1">10. <italic><tp:taxon-name><tp:taxon-name-part taxon-name-part-type="genus" reg="Cnemaspis">C.</tp:taxon-name-part><tp:taxon-name-part taxon-name-part-type="species" reg="punctatonuchalis">punctatonuchalis</tp:taxon-name-part></tp:taxon-name></italic></td><td rowspan="1" colspan="1">2</td><td rowspan="1" colspan="1">23.53 (21.83–24.93)</td><td rowspan="1" colspan="1">25.24 (23.67–26.82)</td><td rowspan="1" colspan="1">23.19 (21.75–24.53)</td><td rowspan="1" colspan="1">23.74 (22.46–24.93)</td><td rowspan="1" colspan="1">16.70 (15.57–17.59)</td><td rowspan="1" colspan="1">24.34 (23.02–25.62)</td><td rowspan="1" colspan="1">23.72 (21.82–25.62)</td><td rowspan="1" colspan="1">24.79 (22.75–27.82)</td><td rowspan="1" colspan="1">24.21 (22.78–25.65)</td><td rowspan="1" colspan="1">
                  <bold>0.75 (0.00–1.5)</bold>
                </td><td rowspan="1" colspan="1"/><td rowspan="1" colspan="1"/><td rowspan="1" colspan="1"/><td rowspan="1" colspan="1"/><td rowspan="1" colspan="1"/></tr><tr><td rowspan="1" colspan="1">11. <italic><tp:taxon-name><tp:taxon-name-part taxon-name-part-type="genus" reg="Cnemaspis">C.</tp:taxon-name-part><tp:taxon-name-part taxon-name-part-type="species" reg="roticanai">roticanai</tp:taxon-name-part></tp:taxon-name></italic></td><td rowspan="1" colspan="1">3</td><td rowspan="1" colspan="1">10.57 (10.21–10.83)</td><td rowspan="1" colspan="1">11.21 (10.61–11.53)</td><td rowspan="1" colspan="1">7.69 (7.04–8.20)</td><td rowspan="1" colspan="1">8.83 (8.31–9.36)</td><td rowspan="1" colspan="1">24.15 (23.27–24.50)</td><td rowspan="1" colspan="1">10.23 (9.64–10.50)</td><td rowspan="1" colspan="1">14.94 (13.80–15.76)</td><td rowspan="1" colspan="1">8.34 (7.13–8.99)</td><td rowspan="1" colspan="1">9.00 (8.39–9.36)</td><td rowspan="1" colspan="1">23.14 (21.83–24.03)</td><td rowspan="1" colspan="1">
                  <bold>0.32 (0.00–0.69)</bold>
                </td><td rowspan="1" colspan="1"/><td rowspan="1" colspan="1"/><td rowspan="1" colspan="1"/><td rowspan="1" colspan="1"/></tr><tr><td rowspan="1" colspan="1">12. <italic><tp:taxon-name><tp:taxon-name-part taxon-name-part-type="genus" reg="Cnemaspis">C.</tp:taxon-name-part><tp:taxon-name-part taxon-name-part-type="species" reg="selenolagus">selenolagus</tp:taxon-name-part></tp:taxon-name></italic></td><td rowspan="1" colspan="1">2</td><td rowspan="1" colspan="1">22.75 (22.00–23.15)</td><td rowspan="1" colspan="1">22.69 (22.48–22.91)</td><td rowspan="1" colspan="1">21.53 (21.13–21.88)</td><td rowspan="1" colspan="1">21.32 (20.97–21.72)</td><td rowspan="1" colspan="1">16.08 (15.44–17.00)</td><td rowspan="1" colspan="1">22.06 (21.84–22.28)</td><td rowspan="1" colspan="1">22.46 (21.91–22.99)</td><td rowspan="1" colspan="1">23.33 (23.02–23.57)</td><td rowspan="1" colspan="1">21.35 (21.05–21.66)</td><td rowspan="1" colspan="1">15.93 (15.29–17.13)</td><td rowspan="1" colspan="1">22.15 (21.21–22.89)</td><td rowspan="1" colspan="1">
                  <bold>0.28 (0.00–0.56)</bold>
                </td><td rowspan="1" colspan="1"/><td rowspan="1" colspan="1"/><td rowspan="1" colspan="1"/></tr><tr><td rowspan="1" colspan="1">13. <italic><tp:taxon-name><tp:taxon-name-part taxon-name-part-type="genus" reg="Cnemaspis">C.</tp:taxon-name-part><tp:taxon-name-part taxon-name-part-type="species" reg="siamensis">siamensis</tp:taxon-name-part></tp:taxon-name></italic></td><td rowspan="1" colspan="1">4</td><td rowspan="1" colspan="1">22.04 (20.83–23.59)</td><td rowspan="1" colspan="1">23.21 (21.73–24.88)</td><td rowspan="1" colspan="1">22.20 (21.21–23.39)</td><td rowspan="1" colspan="1">21.70 (20.64–23.11)</td><td rowspan="1" colspan="1">19.28 (18.73–19.59)</td><td rowspan="1" colspan="1">22.27 (21.12–23.83)</td><td rowspan="1" colspan="1">23.00 (22.30–24.64)</td><td rowspan="1" colspan="1">23.30 (21.21–24.58)</td><td rowspan="1" colspan="1">21.68 (20.25–23.29)</td><td rowspan="1" colspan="1">19.49 (18.12–20.70)</td><td rowspan="1" colspan="1">23.26 (21.41–24.87)</td><td rowspan="1" colspan="1">19.10 (18.72–19.55)</td><td rowspan="1" colspan="1">
                  <bold>0.55 (0.00–1.74)</bold>
                </td><td rowspan="1" colspan="1"/><td rowspan="1" colspan="1"/></tr><tr><td rowspan="1" colspan="1">14. <italic><tp:taxon-name><tp:taxon-name-part taxon-name-part-type="genus" reg="Cnemaspis">C.</tp:taxon-name-part><tp:taxon-name-part taxon-name-part-type="species" reg="thachanaensis">thachanaensis</tp:taxon-name-part></tp:taxon-name></italic></td><td rowspan="1" colspan="1">3</td><td rowspan="1" colspan="1">23.10 (22.66–23.29)</td><td rowspan="1" colspan="1">24.27 (24.12–24.50)</td><td rowspan="1" colspan="1">23.43 (22.97–23.89)</td><td rowspan="1" colspan="1">22.59 (22.35–22.89)</td><td rowspan="1" colspan="1">20.98 (20.79–21.11)</td><td rowspan="1" colspan="1">23.04 (22.91–23.19)</td><td rowspan="1" colspan="1">24.08 (23.65–24.58)</td><td rowspan="1" colspan="1">25.03 (24.88–25.24)</td><td rowspan="1" colspan="1">23.44 (23.29–23.71)</td><td rowspan="1" colspan="1">20.83 (20.05–21.57)</td><td rowspan="1" colspan="1">24.79 (24.09–25.32)</td><td rowspan="1" colspan="1">20.73 (20.49–21.00)</td><td rowspan="1" colspan="1">14.31 (13.86–15.21)</td><td rowspan="1" colspan="1">
                  <bold>0.67 (0.00–1.74)</bold>
                </td><td rowspan="1" colspan="1"/></tr><tr><td rowspan="1" colspan="1">15. <italic><tp:taxon-name><tp:taxon-name-part taxon-name-part-type="genus" reg="Cnemaspis">C.</tp:taxon-name-part><tp:taxon-name-part taxon-name-part-type="species" reg="vandeventeri">vandeventeri</tp:taxon-name-part></tp:taxon-name></italic></td><td rowspan="1" colspan="1">1</td><td rowspan="1" colspan="1">26.76 (26.56–26.83)</td><td rowspan="1" colspan="1">27.11 (27.11–27.11)</td><td rowspan="1" colspan="1">26.36 (26.15–26.42)</td><td rowspan="1" colspan="1">26.49 (26.42–26.56)</td><td rowspan="1" colspan="1">20.75 (20.66–20.80)</td><td rowspan="1" colspan="1">27.52 (27.52–27.52</td><td rowspan="1" colspan="1">25.23 (24.65–25.86)</td><td rowspan="1" colspan="1">27.36 (27.11–27.60)</td><td rowspan="1" colspan="1">26.71 (26.59–26.83)</td><td rowspan="1" colspan="1">20.89 (20.89–20.89)</td><td rowspan="1" colspan="1">27.71 (27.66–27.80)</td><td rowspan="1" colspan="1">23.24 (23.00–23.48)</td><td rowspan="1" colspan="1">13.84 (13.64–14.21)</td><td rowspan="1" colspan="1">17.45 (17.22–17.63)</td><td rowspan="1" colspan="1">
                  <bold>0.00 (0.00–0.00)</bold>
                </td></tr></tbody></table></table-wrap></tp:treatment-sec><ref-list><ref id="B1"><mixed-citation xmlns:xlink="http://www.w3.org/1999/xlink" xlink:type="simple"><person-group><name name-style="western"><surname>Ampai</surname><given-names>N</given-names></name><name name-style="western"><surname>Rujirawan</surname><given-names>A</given-names></name><name name-style="western"><surname>Wood Jr</surname><given-names>PL</given-names></name><name name-style="western"><surname>Stuart</surname><given-names>BL</given-names></name><name name-style="western"><surname>Aowphol</surname><given-names>A</given-names></name></person-group> (<year>2019</year>) <article-title>Morphological and molecular analyses reveal two new species of <italic><tp:taxon-name><tp:taxon-name-part taxon-name-part-type="genus">Cnemaspis</tp:taxon-name-part></tp:taxon-name></italic> Strauch, 1887 (<tp:taxon-name><tp:taxon-name-part taxon-name-part-type="order">Squamata</tp:taxon-name-part></tp:taxon-name>, <tp:taxon-name><tp:taxon-name-part taxon-name-part-type="family">Gekkonidae</tp:taxon-name-part></tp:taxon-name>) from Satun Province, southern Thailand.</article-title><source>ZooKeys</source><volume>858</volume>: <fpage>127</fpage>–<lpage>161</lpage>. <ext-link xlink:type="simple" ext-link-type="doi" xlink:href="10.3897/zookeys.858.34297">https://doi.org/10.3897/zookeys.858.34297</ext-link></mixed-citation></ref><ref id="B12"><mixed-citation xmlns:xlink="http://www.w3.org/1999/xlink" xlink:type="simple"><person-group><name name-style="western"><surname>Grismer</surname><given-names>LL</given-names></name><name name-style="western"><surname>Sumontha</surname><given-names>M</given-names></name><name name-style="western"><surname>Cota</surname><given-names>M</given-names></name><name name-style="western"><surname>Grismer</surname><given-names>JL</given-names></name><name name-style="western"><surname>Wood Jr</surname><given-names>PL</given-names></name><name name-style="western"><surname>Pauwels</surname><given-names>OSG</given-names></name><name name-style="western"><surname>Kunya</surname><given-names>K</given-names></name></person-group> (<year>2010</year>) <article-title>A revision and redescription of the rock gecko <italic><tp:taxon-name><tp:taxon-name-part taxon-name-part-type="genus">Cnemaspis</tp:taxon-name-part><tp:taxon-name-part taxon-name-part-type="species">siamensis</tp:taxon-name-part></tp:taxon-name></italic> (Taylor 1925) (<tp:taxon-name><tp:taxon-name-part taxon-name-part-type="order">Squamata</tp:taxon-name-part></tp:taxon-name>: <tp:taxon-name><tp:taxon-name-part taxon-name-part-type="family">Gekkonidae</tp:taxon-name-part></tp:taxon-name>) from Peninsular Thailand with descriptions of seven new species.</article-title><source>Zootaxa</source><volume>2576</volume>(<issue>1</issue>): <fpage>1</fpage>–<lpage>55</lpage>. <ext-link xlink:type="simple" ext-link-type="doi" xlink:href="10.11646/zootaxa.2576.1.1">https://doi.org/10.11646/zootaxa.2576.1.1</ext-link></mixed-citation></ref><ref id="B2"><mixed-citation xmlns:xlink="http://www.w3.org/1999/xlink" xlink:type="simple"><person-group><name name-style="western"><surname>Ampai</surname><given-names>N</given-names></name><name name-style="western"><surname>Wood Jr</surname><given-names>PL</given-names></name><name name-style="western"><surname>Stuart</surname><given-names>BL</given-names></name><name name-style="western"><surname>Aowphol</surname><given-names>A</given-names></name></person-group> (<year>2020</year>) <article-title>Integrative taxonomy of the rock-dwelling gecko <italic><tp:taxon-name><tp:taxon-name-part taxon-name-part-type="genus">Cnemaspis</tp:taxon-name-part><tp:taxon-name-part taxon-name-part-type="species">siamensis</tp:taxon-name-part></tp:taxon-name></italic> complex (<tp:taxon-name><tp:taxon-name-part taxon-name-part-type="order">Squamata</tp:taxon-name-part></tp:taxon-name>, <tp:taxon-name><tp:taxon-name-part taxon-name-part-type="family">Gekkonidae</tp:taxon-name-part></tp:taxon-name>) reveals a new species from Nakhon Si Thammarat Province, southern Thailand.</article-title><source>ZooKeys</source><volume>932</volume>: <fpage>129</fpage>–<lpage>159</lpage>. <ext-link xlink:type="simple" ext-link-type="doi" xlink:href="10.3897/zookeys.932.50602">https://doi.org/10.3897/zookeys.932.50602</ext-link></mixed-citation></ref><ref id="B13"><mixed-citation xmlns:xlink="http://www.w3.org/1999/xlink" xlink:type="simple"><person-group><name name-style="western"><surname>Grismer</surname><given-names>LL</given-names></name><name name-style="western"><surname>Wood Jr</surname><given-names>PL</given-names></name><name name-style="western"><surname>Shahrul</surname><given-names>A</given-names></name><name name-style="western"><surname>Awal</surname><given-names>R</given-names></name><name name-style="western"><surname>Norhayati</surname><given-names>A</given-names></name><name name-style="western"><surname>Muin</surname><given-names>M</given-names></name><name name-style="western"><surname>Sumontha</surname><given-names>M</given-names></name><name name-style="western"><surname>Grismer</surname><given-names>J</given-names></name><name name-style="western"><surname>Chan</surname><given-names>K</given-names></name><name name-style="western"><surname>Quah</surname><given-names>ESH</given-names></name><name name-style="western"><surname>Pauwels</surname><given-names>OSG</given-names></name></person-group> (<year>2014</year>) <article-title>Systematics and natural history of Southeast Asian Rock Geckos (genus <italic><tp:taxon-name><tp:taxon-name-part taxon-name-part-type="genus">Cnemaspis</tp:taxon-name-part></tp:taxon-name></italic> Strauch, 1887) with descriptions of eight new species from Malaysia, Thailand, and Indonesia.</article-title><source>Zootaxa</source><volume>3880</volume>(<issue>1</issue>): <fpage>1</fpage>–<lpage>147</lpage>. <ext-link xlink:type="simple" ext-link-type="doi" xlink:href="10.11646/zootaxa.3880.1.1">https://doi.org/10.11646/zootaxa.3880.1.1</ext-link></mixed-citation></ref><ref id="B59"><mixed-citation xmlns:xlink="http://www.w3.org/1999/xlink" xlink:type="simple"><person-group><name name-style="western"><surname>Wood</surname><given-names>Jr PL</given-names></name><name name-style="western"><surname>Grismer</surname><given-names>LL</given-names></name><name name-style="western"><surname>Aowphol</surname><given-names>A</given-names></name><name name-style="western"><surname>Aguilar</surname><given-names>CA</given-names></name><name name-style="western"><surname>Cota</surname><given-names>M</given-names></name><name name-style="western"><surname>Grismer</surname><given-names>MS</given-names></name><name name-style="western"><surname>Murdoch</surname><given-names>ML</given-names></name><name name-style="western"><surname>Sites Jr</surname><given-names>JW</given-names></name></person-group> (<year>2017</year>) Three new karst-dwelling <italic><tp:taxon-name><tp:taxon-name-part taxon-name-part-type="genus">Cnemaspis</tp:taxon-name-part></tp:taxon-name></italic> Strauch, 1887 (<tp:taxon-name><tp:taxon-name-part taxon-name-part-type="order">Squamata</tp:taxon-name-part></tp:taxon-name>; <tp:taxon-name><tp:taxon-name-part taxon-name-part-type="family">Gekkonidae</tp:taxon-name-part></tp:taxon-name>) from Peninsular Thailand and the phylogenetic placement of <italic><tp:taxon-name><tp:taxon-name-part taxon-name-part-type="genus">C.</tp:taxon-name-part><tp:taxon-name-part taxon-name-part-type="species">punctatonuchalis</tp:taxon-name-part></tp:taxon-name></italic> and <italic><tp:taxon-name><tp:taxon-name-part taxon-name-part-type="genus">C.</tp:taxon-name-part><tp:taxon-name-part taxon-name-part-type="species">vandeventeri</tp:taxon-name-part></tp:taxon-name></italic>. PeerJ 5: e2884. <ext-link xlink:type="simple" ext-link-type="doi" xlink:href="10.7717/peerj.2884">https://doi.org/10.7717/peerj.2884</ext-link></mixed-citation></ref><ref id="B16"><mixed-citation xmlns:xlink="http://www.w3.org/1999/xlink" xlink:type="simple"><person-group><name name-style="western"><surname>Grismer</surname><given-names>LL</given-names></name><name name-style="western"><surname>Yushchenko</surname><given-names>PV</given-names></name><name name-style="western"><surname>Pawangkhanant</surname><given-names>P</given-names></name><name name-style="western"><surname>Nazarov</surname><given-names>RA</given-names></name><name name-style="western"><surname>Naiduangchan</surname><given-names>M</given-names></name><name name-style="western"><surname>Suwannapoom</surname><given-names>C</given-names></name><name name-style="western"><surname>Poyarkov</surname><given-names>NA</given-names></name></person-group> (<year>2020</year>) <article-title>A new species of <italic><tp:taxon-name><tp:taxon-name-part taxon-name-part-type="genus">Cnemaspis</tp:taxon-name-part></tp:taxon-name></italic> Strauch (<tp:taxon-name><tp:taxon-name-part taxon-name-part-type="order">Squamata</tp:taxon-name-part></tp:taxon-name>: <tp:taxon-name><tp:taxon-name-part taxon-name-part-type="family">Gekkonidae</tp:taxon-name-part></tp:taxon-name>) of the <italic><tp:taxon-name><tp:taxon-name-part taxon-name-part-type="genus">C.</tp:taxon-name-part><tp:taxon-name-part taxon-name-part-type="species">siamensis</tp:taxon-name-part></tp:taxon-name></italic> group from Tenasserim Mountains, Thailand.</article-title><source>Zootaxa</source><volume>4852</volume>(<issue>5</issue>): <fpage>547</fpage>–<lpage>564</lpage>. <ext-link xlink:type="simple" ext-link-type="doi" xlink:href="10.11646/zootaxa.4852.5.3">https://doi.org/10.11646/zootaxa.4852.5.3</ext-link></mixed-citation></ref></ref-list></tp:taxon-treatment>
