# Supplementary material for: ﻿Hidden diversity of rock geckos within the Cnemaspissiamensis species group (Gekkonidae, Squamata): genetic and morphological data from southern Thailand reveal two new insular species and verify the phylogenetic affinities of C.chanardi and C.kamolnorranathi
Source: Zookeys. 2022 Oct 21;1125:115–58. doi: 10.3897/zookeys.1125.94060 (PMC9836533; doi:10.3897/zookeys.1125.94060)
Supplement: XML Treatment for Cnemaspis similan [file zookeys.1125.94060-treatment2.xml]

<!DOCTYPE tp:taxon-treatment
  PUBLIC "-//TaxonX//DTD Taxonomic Treatment Publishing DTD v0 20100105//EN" "tax-treatment-NSO.dtd">
<tp:taxon-treatment xmlns:tp="http://www.plazi.org/taxpub"><tp:treatment-meta><kwd-group><label>Taxon classification</label><kwd>
                <named-content content-type="kingdom">Animalia</named-content>
              </kwd><kwd>
                <named-content content-type="order">Squamata</named-content>
              </kwd><kwd>
                <named-content content-type="family">Gekkonidae</named-content>
              </kwd></kwd-group><mixed-citation publication-type="journal"><person-group><name><surname>Ampai</surname><given-names>Natee</given-names></name><name><surname>Rujirawan</surname><given-names>Attapol</given-names></name><name><surname>Yodthong</surname><given-names>Siriporn</given-names></name><name><surname>Termprayoon</surname><given-names>Korkhwan</given-names></name><name><surname>Stuart</surname><given-names>Bryan L.</given-names></name><name><surname>Wood Jr</surname><given-names>Perry L.</given-names></name><name><surname>Aowphol</surname><given-names>Anchalee</given-names></name></person-group><article-title>﻿Hidden diversity of rock geckos within the <italic><tp:taxon-name><tp:taxon-name-part taxon-name-part-type="genus" reg="Cnemaspis">Cnemaspis</tp:taxon-name-part><tp:taxon-name-part taxon-name-part-type="species" reg="siamensis">siamensis</tp:taxon-name-part></tp:taxon-name></italic> species group (<tp:taxon-name><tp:taxon-name-part taxon-name-part-type="family">Gekkonidae</tp:taxon-name-part></tp:taxon-name>, <tp:taxon-name><tp:taxon-name-part taxon-name-part-type="order">Squamata</tp:taxon-name-part></tp:taxon-name>): genetic and morphological data from southern Thailand reveal two new insular species and verify the phylogenetic affinities of <italic><tp:taxon-name><tp:taxon-name-part taxon-name-part-type="genus" reg="Cnemaspis">C.</tp:taxon-name-part><tp:taxon-name-part taxon-name-part-type="species" reg="chanardi">chanardi</tp:taxon-name-part></tp:taxon-name></italic> and <italic><tp:taxon-name><tp:taxon-name-part taxon-name-part-type="genus" reg="Cnemaspis">C.</tp:taxon-name-part><tp:taxon-name-part taxon-name-part-type="species" reg="kamolnorranathi">kamolnorranathi</tp:taxon-name-part></tp:taxon-name></italic></article-title><source>Zookeys</source><day>21</day><month>10</month><year>2022</year><volume>1125</volume><fpage>115</fpage><lpage>158</lpage><pub-id pub-id-type="doi">10.3897/zookeys.1125.94060</pub-id></mixed-citation></tp:treatment-meta><tp:nomenclature><label>﻿</label><tp:taxon-name>
              <object-id xmlns:xlink="http://www.w3.org/1999/xlink" content-type="arpha" xlink:type="simple">FDCA0555-16B3-52E5-92A7-73D90ADA47E3</object-id>
              <tp:taxon-name-part taxon-name-part-type="genus" reg="Cnemaspis">Cnemaspis</tp:taxon-name-part>
              <tp:taxon-name-part taxon-name-part-type="species" reg="similan">similan</tp:taxon-name-part>
              <object-id xmlns:xlink="http://www.w3.org/1999/xlink" content-type="zoobank" xlink:type="simple">https://zoobank.org/AF6821E3-D520-40D3-A076-EA96CFCAB6E3</object-id>
            </tp:taxon-name><tp:taxon-status xmlns:xlink="http://www.w3.org/1999/xlink" xlink:type="simple">sp. nov.</tp:taxon-status><xref ref-type="fig" rid="F8">Figs 8</xref><xref ref-type="fig" rid="F9">, 9</xref><xref ref-type="fig" rid="F10">, 10</xref><xref ref-type="fig" rid="F11">, 11 Ko Similan Rock Gecko Thai common name: Jing Jok Niew Yaow Ko Similan (จิ้งจกนิ้วยาวเกาะสิมิลัน)</xref></tp:nomenclature><tp:treatment-sec sec-type="Holotype" id="SECID0E1PFK"><title>Holotype</title><p><bold>(Fig. <xref ref-type="fig" rid="F8">8</xref>).</bold><abbrev xmlns:xlink="http://www.w3.org/1999/xlink" xlink:title="Zoological Museum of Kasetsart University" id="ABBRID0EHQFK" xlink:type="simple">ZMKU</abbrev> R 00984, adult male from Thailand, Phang-nga Province, Thai Mueang District, Lam Kaen Subdistrict, Mu Ko Similan National Park, Ko Similan, Ao Nguang Chang Bay (<named-content xmlns:xlink="http://www.w3.org/1999/xlink" content-type="dwc:verbatimCoordinates" xlink:type="simple"><named-content content-type="geo-json" specific-use="{&#34;type&#34;:&#34;Point&#34;,&#34;coordinates&#34;:[98.080567,9.080667]}" id="NCID0EOQFK" xlink:type="simple">8°64.840'N, 97°64.834'E</named-content></named-content>; 13 m a.s.l.), collected on 5 March 2018 by Natee Ampai, Attapol Rujirawan, Siriporn Yodthong and Piyawan Puanprapai.</p><fig id="F8" position="float" orientation="portrait"><object-id xmlns:xlink="http://www.w3.org/1999/xlink" content-type="doi" xlink:type="simple">10.3897/zookeys.1125.94060.figure8</object-id><object-id xmlns:xlink="http://www.w3.org/1999/xlink" content-type="arpha" xlink:type="simple">5C48A152-C456-5124-B564-779E6208DD4A</object-id><label>Figure 8.</label><caption><p>Adult male holotype of <italic><tp:taxon-name><tp:taxon-name-part taxon-name-part-type="genus" reg="Cnemaspis">Cnemaspis</tp:taxon-name-part><tp:taxon-name-part taxon-name-part-type="species" reg="similan">similan</tp:taxon-name-part></tp:taxon-name></italic> sp. nov. (<abbrev xmlns:xlink="http://www.w3.org/1999/xlink" xlink:title="Zoological Museum of Kasetsart University" id="ABBRID0EGRFK" xlink:type="simple">ZMKU</abbrev> R 00984) from Ao Nguang Chang Bay, Ko Similan, Mu Ko Similan National Park, Lam Kaen Subdistrict, Thai Mueang District, Phang-nga Province, Thailand, in life <bold>A</bold> dorsolateral view <bold>B</bold> dorsal view <bold>C</bold> lateral view <bold>D</bold> ventral view <bold>E</bold> precloacal region showing distribution of pore-bearing scale (black arrow). Scale bars in dorsal, lateral, and ventral views: 10 mm.</p></caption><graphic xmlns:xlink="http://www.w3.org/1999/xlink" xlink:href="zookeys-1125-115_article-94060__-g008.jpg" position="float" orientation="portrait" xlink:type="simple" id="oo_760590.jpg"><uri content-type="original_file" xlink:type="simple">https://binary.pensoft.net/fig/760590</uri></graphic></fig></tp:treatment-sec><tp:treatment-sec sec-type="Paratypes" id="SECID0EZRFK"><title>Paratypes</title><p><bold>(Fig. <xref ref-type="fig" rid="F9">9</xref>).</bold> Three adult females paratypes. <abbrev xmlns:xlink="http://www.w3.org/1999/xlink" xlink:title="Zoological Museum of Kasetsart University" id="ABBRID0EGSFK" xlink:type="simple">ZMKU</abbrev> R 00985–00986 (two adult females), same data as holotype. <abbrev xmlns:xlink="http://www.w3.org/1999/xlink" xlink:title="Zoological Museum of Kasetsart University" id="ABBRID0EKSFK" xlink:type="simple">ZMKU</abbrev> R 00987 (one adult female), same data as holotype except collected on 6 March 2018 by Natee Ampai, Attapol Rujirawan, Siriporn Yodthong and Piyawan Puanprapai.</p><fig id="F9" position="float" orientation="portrait"><object-id xmlns:xlink="http://www.w3.org/1999/xlink" content-type="doi" xlink:type="simple">10.3897/zookeys.1125.94060.figure9</object-id><object-id xmlns:xlink="http://www.w3.org/1999/xlink" content-type="arpha" xlink:type="simple">5E9F9E2C-FE16-529B-A2E2-C7A779EE21E8</object-id><label>Figure 9.</label><caption><p>Coloration of adult <italic><tp:taxon-name><tp:taxon-name-part taxon-name-part-type="genus" reg="Cnemaspis">Cnemaspis</tp:taxon-name-part><tp:taxon-name-part taxon-name-part-type="species" reg="similan">similan</tp:taxon-name-part></tp:taxon-name></italic> sp. nov. in dorsolateral view <bold>A</bold> adult male holotype <abbrev xmlns:xlink="http://www.w3.org/1999/xlink" xlink:title="Zoological Museum of Kasetsart University" id="ABBRID0EDTFK" xlink:type="simple">ZMKU</abbrev> R 00986 <bold>B</bold> adult female paratype <abbrev xmlns:xlink="http://www.w3.org/1999/xlink" xlink:title="Zoological Museum of Kasetsart University" id="ABBRID0EJTFK" xlink:type="simple">ZMKU</abbrev> R 00985 <bold>C</bold> adult female paratype <abbrev xmlns:xlink="http://www.w3.org/1999/xlink" xlink:title="Zoological Museum of Kasetsart University" id="ABBRID0EPTFK" xlink:type="simple">ZMKU</abbrev> R 00986 <bold>D</bold> adult female paratype <abbrev xmlns:xlink="http://www.w3.org/1999/xlink" xlink:title="Zoological Museum of Kasetsart University" id="ABBRID0EVTFK" xlink:type="simple">ZMKU</abbrev> R 00987.</p></caption><graphic xmlns:xlink="http://www.w3.org/1999/xlink" xlink:href="zookeys-1125-115_article-94060__-g009.jpg" position="float" orientation="portrait" xlink:type="simple" id="oo_760591.jpg"><uri content-type="original_file" xlink:type="simple">https://binary.pensoft.net/fig/760591</uri></graphic></fig></tp:treatment-sec><tp:treatment-sec sec-type="diagnosis" id="SECID0E5TFK"><title>Diagnosis.</title><p><italic><tp:taxon-name><tp:taxon-name-part taxon-name-part-type="genus" reg="Cnemaspis">Cnemaspis</tp:taxon-name-part><tp:taxon-name-part taxon-name-part-type="species" reg="similan">similan</tp:taxon-name-part></tp:taxon-name></italic> sp. nov. can be distinguished from all other members of the <italic><tp:taxon-name><tp:taxon-name-part taxon-name-part-type="genus" reg="Cnemaspis">C.</tp:taxon-name-part><tp:taxon-name-part taxon-name-part-type="species" reg="siamensis">siamensis</tp:taxon-name-part></tp:taxon-name></italic> group by having the following combination of characters: (1) <abbrev xmlns:xlink="http://www.w3.org/1999/xlink" xlink:title="snout-vent length" id="ABBRID0E1UFK" xlink:type="simple">SVL</abbrev> of 47.6 mm in adult male and 38.6–48.1 mm (mean 43.6 ± 4.8 mm, <italic>N</italic> = 3) in adult females; (2) eight or nine supralabial and seven or eight infralabial scales; (3) ventral scales keeled (4) one pore-bearing precloacal scale, pore rounded in male; (5) 24 or 25 paravertebral tubercles, arranged randomly; (6) five small, elongated, spine-like tubercles on lower flanks; (7) 23 or 24 subdigital lamellae under the 4<sup>th</sup> toe; (8) no enlarged median subcaudal scale row; (9) ventrolateral caudal tubercles anteriorly present; (10) two postcloacal tubercles on lateral surface of hemipenial swellings at tail base in male; (11) sexual dimorphism in dorsal and ventral patterns; and (12) pale yellow reticulum on head, neck, flanks, belly and limbs only in male.</p></tp:treatment-sec><tp:treatment-sec sec-type="description" id="SECID0ECVFK"><title>Description of holotype.</title><p>An adult male in good state of preservation; 47.6 mm <abbrev xmlns:xlink="http://www.w3.org/1999/xlink" xlink:title="snout-vent length" id="ABBRID0EIVFK" xlink:type="simple">SVL</abbrev>; head moderate in size (<abbrev xmlns:xlink="http://www.w3.org/1999/xlink" xlink:title="head length" id="ABBRID0EMVFK" xlink:type="simple">HL</abbrev>/<abbrev xmlns:xlink="http://www.w3.org/1999/xlink" xlink:title="snout-vent length" id="ABBRID0EQVFK" xlink:type="simple">SVL</abbrev> 0.26), narrow (<abbrev xmlns:xlink="http://www.w3.org/1999/xlink" xlink:title="head width" id="ABBRID0EUVFK" xlink:type="simple">HW</abbrev>/<abbrev xmlns:xlink="http://www.w3.org/1999/xlink" xlink:title="snout-vent length" id="ABBRID0EYVFK" xlink:type="simple">SVL</abbrev> 0.16), flattened (<abbrev xmlns:xlink="http://www.w3.org/1999/xlink" xlink:title="head depth" id="ABBRID0E3VFK" xlink:type="simple">HD</abbrev>/<abbrev xmlns:xlink="http://www.w3.org/1999/xlink" xlink:title="head length" id="ABBRID0EAWFK" xlink:type="simple">HL</abbrev> 0.39) and head distinct from neck; snout moderate (<abbrev xmlns:xlink="http://www.w3.org/1999/xlink" xlink:title="eye-snout distance" id="ABBRID0EEWFK" xlink:type="simple">ES</abbrev>/<abbrev xmlns:xlink="http://www.w3.org/1999/xlink" xlink:title="head length" id="ABBRID0EIWFK" xlink:type="simple">HL</abbrev> 0.43), in lateral profile concave; loreal region marginally inflated, canthus rostralis nearly absent; postnasal region concave medially; scales of rostrum smooth, raised, larger than conical scales on occiput; weak and faint supraorbital ridges; gular scales granular, keeled, rounded, juxtaposed; throat scales granular, keeled, flat, subimbricate; shallow frontonasal sulcus; eye large (<abbrev xmlns:xlink="http://www.w3.org/1999/xlink" xlink:title="eye diameter" id="ABBRID0EMWFK" xlink:type="simple">ED</abbrev>/<abbrev xmlns:xlink="http://www.w3.org/1999/xlink" xlink:title="head length" id="ABBRID0EQWFK" xlink:type="simple">HL</abbrev> 0.19); pupil round; extra-brillar fringe scales small in general but slightly larger anteriorly; scales on interorbitals and supercilium keeled; eye to ear distance greater than eyes diameter (<abbrev xmlns:xlink="http://www.w3.org/1999/xlink" xlink:title="eye-ear distance" id="ABBRID0EUWFK" xlink:type="simple">EE</abbrev>/<abbrev xmlns:xlink="http://www.w3.org/1999/xlink" xlink:title="eye diameter" id="ABBRID0EYWFK" xlink:type="simple">ED</abbrev> 1.50); ear opening elongate, much taller than wide (<abbrev xmlns:xlink="http://www.w3.org/1999/xlink" xlink:title="ear length" id="ABBRID0E3WFK" xlink:type="simple">EL</abbrev>/<abbrev xmlns:xlink="http://www.w3.org/1999/xlink" xlink:title="head length" id="ABBRID0EAXFK" xlink:type="simple">HL</abbrev> 0.08); rostral concave dorsally; rostral bordered posteriorly by supranasals and laterally by first supralabials; 8R,L supralabials decreasing in size posteriorly; 7R,L infralabials decreasing in size posteriorly; nostril small, elliptical, oriented dorsoposteriorly, bordered posteriorly by small postnasal scales; mental scales large, triangular, flat, extending to level of second infralabial scales, bordered posteriorly by three large postmental scales.</p><p>Body robust, not elongate (<abbrev xmlns:xlink="http://www.w3.org/1999/xlink" xlink:title="axilla-groin length" id="ABBRID0EGXFK" xlink:type="simple">AG</abbrev>/<abbrev xmlns:xlink="http://www.w3.org/1999/xlink" xlink:title="snout-vent length" id="ABBRID0EKXFK" xlink:type="simple">SVL</abbrev> 0.41); small, raised, keeled, dorsal scales equal in size throughout body intermixed with numerous large, keeled, multicarinate tubercles; 24 paravertebral tubercles randomly arranged; five small, elongated, spine-like tubercles on flanks; tubercles present on lower flanks; tubercles extend from occiput to tail; pectoral and abdominal scales keeled, round, flat, imbricate; abdominal scales larger than pectoral and dorsal scales; ventral scales of brachia smooth, raised and juxtaposed; one pore-bearing precloacal scale, with rounded pore; precloacal depression absent; femoral pores absent.</p><p>Fore and hind limbs moderately long, slender; scales beneath forearm slightly raised, smooth and subimbricate; subtibial scales keeled; palmar scales keeled, flat and subimbricate; digits long, slender with inflected joint; claws slightly recurved; subdigital lamellae unnotched; lamellae beneath first phalanges wide; lamellae beneath phalanx immediately following inflection granular; lamellae of distal phalanges wide; lamellae beneath inflection large; interdigital webbing generally absent; enlarged submetatarsal scales on 1<sup>st</sup> toe present; total subdigital lamellae on fingers I–V: 15-21-22-24-23 (right manus), 15-21-23-24-23 (left manus); fingers increase in length from first to fourth with fifth nearly equal in length as fourth; relative length of fingers IV&gt;V&gt;III&gt;II&gt;I; total subdigital lamellae on toes I–V: 17-20-22-24-23 (right pes), 17-19-22-24-23 (left pes); toes increase in length from first to fourth with fifth nearly equal in length as fourth; relative length of toes IV&gt;V&gt;III&gt;II&gt;I.</p><p>Tail regenerated, subcylindrical, relatively swollen at the base; tail length (<abbrev xmlns:xlink="http://www.w3.org/1999/xlink" xlink:title="tail length" id="ABBRID0EUXFK" xlink:type="simple">TL</abbrev>) 49.6 mm; tail length longer than head and body (<abbrev xmlns:xlink="http://www.w3.org/1999/xlink" xlink:title="tail length" id="ABBRID0EYXFK" xlink:type="simple">TL</abbrev>/<abbrev xmlns:xlink="http://www.w3.org/1999/xlink" xlink:title="snout-vent length" id="ABBRID0E3XFK" xlink:type="simple">SVL</abbrev> 1.04); dorsal and ventral scales at the tail base similar in size on mid-body dorsum; subcaudal scales keeled, juxtaposed, larger than dorsal scale of the tail size; shallow, middorsal furrow; lateral caudal furrow present; enlarged, transverse caudal tubercles arranged in segmented whorls, encircling tail; enlarged median subcaudal scale row absent; caudal tubercles present between upper and lower of lateral furrow; rest of the tail regenerated, slightly keeled, imbricate scales with no enlarged tubercles; scales on ventral aspect of the regenerated tail marginally larger in size than mid-body ventrals; 2R,L enlarge postcloacal tubercle at lateral surface of hemipenial swellings at the tail base.</p></tp:treatment-sec><tp:treatment-sec sec-type="description" id="SECID0EAYFK"><title>Measurements of holotype</title><p>(in mm; Table <xref ref-type="table" rid="T7">7</xref>). <abbrev xmlns:xlink="http://www.w3.org/1999/xlink" xlink:title="snout-vent length" id="ABBRID0EKYFK" xlink:type="simple">SVL</abbrev> 47.6; <abbrev xmlns:xlink="http://www.w3.org/1999/xlink" xlink:title="tail length" id="ABBRID0EOYFK" xlink:type="simple">TL</abbrev> (regenerated tail) 49.6; <abbrev xmlns:xlink="http://www.w3.org/1999/xlink" xlink:title="tail width" id="ABBRID0ESYFK" xlink:type="simple">TW</abbrev> 4.6; <abbrev xmlns:xlink="http://www.w3.org/1999/xlink" xlink:title="forearm length" id="ABBRID0EWYFK" xlink:type="simple">FL</abbrev> 6.8; <abbrev xmlns:xlink="http://www.w3.org/1999/xlink" xlink:title="tibia length" id="ABBRID0E1YFK" xlink:type="simple">TBL</abbrev> 8.6; <abbrev xmlns:xlink="http://www.w3.org/1999/xlink" xlink:title="axilla-groin length" id="ABBRID0E5YFK" xlink:type="simple">AG</abbrev> 19.6; <abbrev xmlns:xlink="http://www.w3.org/1999/xlink" xlink:title="head length" id="ABBRID0ECZFK" xlink:type="simple">HL</abbrev> 12.4; <abbrev xmlns:xlink="http://www.w3.org/1999/xlink" xlink:title="head width" id="ABBRID0EGZFK" xlink:type="simple">HW</abbrev> 7.8; <abbrev xmlns:xlink="http://www.w3.org/1999/xlink" xlink:title="head depth" id="ABBRID0EKZFK" xlink:type="simple">HD</abbrev> 4.8; <abbrev xmlns:xlink="http://www.w3.org/1999/xlink" xlink:title="eye diameter" id="ABBRID0EOZFK" xlink:type="simple">ED</abbrev> 2.4; <abbrev xmlns:xlink="http://www.w3.org/1999/xlink" xlink:title="eye-ear distance" id="ABBRID0ESZFK" xlink:type="simple">EE</abbrev> 3.6; <abbrev xmlns:xlink="http://www.w3.org/1999/xlink" xlink:title="eye-snout distance" id="ABBRID0EWZFK" xlink:type="simple">ES</abbrev> 5.3; <abbrev xmlns:xlink="http://www.w3.org/1999/xlink" xlink:title="eye-nostril distance" id="ABBRID0E1ZFK" xlink:type="simple">EN</abbrev> 4.0; <abbrev xmlns:xlink="http://www.w3.org/1999/xlink" xlink:title="ear length" id="ABBRID0E5ZFK" xlink:type="simple">EL</abbrev> 1.0; <abbrev xmlns:xlink="http://www.w3.org/1999/xlink" xlink:title="internarial distance" id="ABBRID0EC1FK" xlink:type="simple">IN</abbrev> 1.1; <abbrev xmlns:xlink="http://www.w3.org/1999/xlink" xlink:title="inner orbital distance" id="ABBRID0EG1FK" xlink:type="simple">IO</abbrev> 3.1.</p><table-wrap id="T7" position="float" orientation="portrait"><label>Table 7.</label><caption><p>Descriptive measurements in millimeters and characters of the type series of <italic><tp:taxon-name><tp:taxon-name-part taxon-name-part-type="genus" reg="Cnemaspis">Cnemaspis</tp:taxon-name-part><tp:taxon-name-part taxon-name-part-type="species" reg="similan">similan</tp:taxon-name-part></tp:taxon-name></italic> sp. nov. H = holotype; P = paratype; – = data unavailable or absent; C = complete; R = regenerated. Measurement abbreviations are defined in the text.</p></caption><table id="TID0EEUFK" rules="all"><tbody><tr><th rowspan="1" colspan="1">Characters / Museum number</th><th rowspan="1" colspan="1"><abbrev xmlns:xlink="http://www.w3.org/1999/xlink" xlink:title="Zoological Museum of Kasetsart University" id="ABBRID0EK2FK" xlink:type="simple">ZMKU</abbrev> R 00984</th><th rowspan="1" colspan="1"><abbrev xmlns:xlink="http://www.w3.org/1999/xlink" xlink:title="Zoological Museum of Kasetsart University" id="ABBRID0ES2FK" xlink:type="simple">ZMKU</abbrev> R 00985</th><th rowspan="1" colspan="1"><abbrev xmlns:xlink="http://www.w3.org/1999/xlink" xlink:title="Zoological Museum of Kasetsart University" id="ABBRID0E12FK" xlink:type="simple">ZMKU</abbrev> R 00986</th><th rowspan="1" colspan="1"><abbrev xmlns:xlink="http://www.w3.org/1999/xlink" xlink:title="Zoological Museum of Kasetsart University" id="ABBRID0EC3FK" xlink:type="simple">ZMKU</abbrev> R 00987</th></tr><tr><td rowspan="1" colspan="1">Sex</td><td rowspan="1" colspan="1">Male</td><td rowspan="1" colspan="1">Female</td><td rowspan="1" colspan="1">Female</td><td rowspan="1" colspan="1">Female</td></tr><tr><td rowspan="1" colspan="1">Type series</td><td rowspan="1" colspan="1">H</td><td rowspan="1" colspan="1">P</td><td rowspan="1" colspan="1">P</td><td rowspan="1" colspan="1">P</td></tr><tr><td rowspan="1" colspan="1">
                      <abbrev xmlns:xlink="http://www.w3.org/1999/xlink" xlink:title="snout-vent length" id="ABBRID0EL4FK" xlink:type="simple">SVL</abbrev>
                    </td><td rowspan="1" colspan="1">47.6</td><td rowspan="1" colspan="1">48.1</td><td rowspan="1" colspan="1">38.6</td><td rowspan="1" colspan="1">44.2</td></tr><tr><td rowspan="1" colspan="1">Tail</td><td rowspan="1" colspan="1">R</td><td rowspan="1" colspan="1">R</td><td rowspan="1" colspan="1">R</td><td rowspan="1" colspan="1">C</td></tr><tr><td rowspan="1" colspan="1">
                      <abbrev xmlns:xlink="http://www.w3.org/1999/xlink" xlink:title="tail length" id="ABBRID0EQ5FK" xlink:type="simple">TL</abbrev>
                    </td><td rowspan="1" colspan="1">49.6</td><td rowspan="1" colspan="1">43.2</td><td rowspan="1" colspan="1">37.6</td><td rowspan="1" colspan="1">58.2</td></tr><tr><td rowspan="1" colspan="1">
                      <abbrev xmlns:xlink="http://www.w3.org/1999/xlink" xlink:title="tail width" id="ABBRID0EF6FK" xlink:type="simple">TW</abbrev>
                    </td><td rowspan="1" colspan="1">4.6</td><td rowspan="1" colspan="1">4.6</td><td rowspan="1" colspan="1">4.1</td><td rowspan="1" colspan="1">4.4</td></tr><tr><td rowspan="1" colspan="1">
                      <abbrev xmlns:xlink="http://www.w3.org/1999/xlink" xlink:title="forearm length" id="ABBRID0E16FK" xlink:type="simple">FL</abbrev>
                    </td><td rowspan="1" colspan="1">6.8</td><td rowspan="1" colspan="1">6.9</td><td rowspan="1" colspan="1">6.2</td><td rowspan="1" colspan="1">6.6</td></tr><tr><td rowspan="1" colspan="1">
                      <abbrev xmlns:xlink="http://www.w3.org/1999/xlink" xlink:title="tibia length" id="ABBRID0EPAGK" xlink:type="simple">TBL</abbrev>
                    </td><td rowspan="1" colspan="1">8.6</td><td rowspan="1" colspan="1">8.8</td><td rowspan="1" colspan="1">7.5</td><td rowspan="1" colspan="1">8.4</td></tr><tr><td rowspan="1" colspan="1">
                      <abbrev xmlns:xlink="http://www.w3.org/1999/xlink" xlink:title="axilla-groin length" id="ABBRID0EEBGK" xlink:type="simple">AG</abbrev>
                    </td><td rowspan="1" colspan="1">19.6</td><td rowspan="1" colspan="1">19.8</td><td rowspan="1" colspan="1">16.6</td><td rowspan="1" colspan="1">19.4</td></tr><tr><td rowspan="1" colspan="1">
                      <abbrev xmlns:xlink="http://www.w3.org/1999/xlink" xlink:title="head length" id="ABBRID0EZBGK" xlink:type="simple">HL</abbrev>
                    </td><td rowspan="1" colspan="1">12.4</td><td rowspan="1" colspan="1">12.6</td><td rowspan="1" colspan="1">10.4</td><td rowspan="1" colspan="1">12.1</td></tr><tr><td rowspan="1" colspan="1">
                      <abbrev xmlns:xlink="http://www.w3.org/1999/xlink" xlink:title="head width" id="ABBRID0EOCGK" xlink:type="simple">HW</abbrev>
                    </td><td rowspan="1" colspan="1">7.8</td><td rowspan="1" colspan="1">7.9</td><td rowspan="1" colspan="1">6.5</td><td rowspan="1" colspan="1">7.7</td></tr><tr><td rowspan="1" colspan="1">
                      <abbrev xmlns:xlink="http://www.w3.org/1999/xlink" xlink:title="head depth" id="ABBRID0EDDGK" xlink:type="simple">HD</abbrev>
                    </td><td rowspan="1" colspan="1">4.8</td><td rowspan="1" colspan="1">4.9</td><td rowspan="1" colspan="1">4.1</td><td rowspan="1" colspan="1">4.6</td></tr><tr><td rowspan="1" colspan="1">
                      <abbrev xmlns:xlink="http://www.w3.org/1999/xlink" xlink:title="eye diameter" id="ABBRID0EYDGK" xlink:type="simple">ED</abbrev>
                    </td><td rowspan="1" colspan="1">2.4</td><td rowspan="1" colspan="1">2.4</td><td rowspan="1" colspan="1">2.1</td><td rowspan="1" colspan="1">2.3</td></tr><tr><td rowspan="1" colspan="1">
                      <abbrev xmlns:xlink="http://www.w3.org/1999/xlink" xlink:title="eye-ear distance" id="ABBRID0ENEGK" xlink:type="simple">EE</abbrev>
                    </td><td rowspan="1" colspan="1">3.6</td><td rowspan="1" colspan="1">3.7</td><td rowspan="1" colspan="1">3.0</td><td rowspan="1" colspan="1">3.4</td></tr><tr><td rowspan="1" colspan="1">
                      <abbrev xmlns:xlink="http://www.w3.org/1999/xlink" xlink:title="eye-snout distance" id="ABBRID0ECFGK" xlink:type="simple">ES</abbrev>
                    </td><td rowspan="1" colspan="1">5.3</td><td rowspan="1" colspan="1">5.4</td><td rowspan="1" colspan="1">4.3</td><td rowspan="1" colspan="1">4.9</td></tr><tr><td rowspan="1" colspan="1">
                      <abbrev xmlns:xlink="http://www.w3.org/1999/xlink" xlink:title="eye-nostril distance" id="ABBRID0EXFGK" xlink:type="simple">EN</abbrev>
                    </td><td rowspan="1" colspan="1">4.0</td><td rowspan="1" colspan="1">4.1</td><td rowspan="1" colspan="1">3.4</td><td rowspan="1" colspan="1">3.7</td></tr><tr><td rowspan="1" colspan="1">
                      <abbrev xmlns:xlink="http://www.w3.org/1999/xlink" xlink:title="ear length" id="ABBRID0EMGGK" xlink:type="simple">EL</abbrev>
                    </td><td rowspan="1" colspan="1">1.0</td><td rowspan="1" colspan="1">1.0</td><td rowspan="1" colspan="1">0.9</td><td rowspan="1" colspan="1">1.0</td></tr><tr><td rowspan="1" colspan="1">
                      <abbrev xmlns:xlink="http://www.w3.org/1999/xlink" xlink:title="inner orbital distance" id="ABBRID0EBHGK" xlink:type="simple">IO</abbrev>
                    </td><td rowspan="1" colspan="1">3.1</td><td rowspan="1" colspan="1">3.2</td><td rowspan="1" colspan="1">2.6</td><td rowspan="1" colspan="1">2.6</td></tr><tr><td rowspan="1" colspan="1">
                      <abbrev xmlns:xlink="http://www.w3.org/1999/xlink" xlink:title="internarial distance" id="ABBRID0EWHGK" xlink:type="simple">IN</abbrev>
                    </td><td rowspan="1" colspan="1">1.1</td><td rowspan="1" colspan="1">1.1</td><td rowspan="1" colspan="1">0.9</td><td rowspan="1" colspan="1">1.0</td></tr><tr><td rowspan="1" colspan="1">Supralabial scales</td><td rowspan="1" colspan="1">8</td><td rowspan="1" colspan="1">9</td><td rowspan="1" colspan="1">9</td><td rowspan="1" colspan="1">9</td></tr><tr><td rowspan="1" colspan="1">Infralabial scales</td><td rowspan="1" colspan="1">7</td><td rowspan="1" colspan="1">8</td><td rowspan="1" colspan="1">8</td><td rowspan="1" colspan="1">8</td></tr><tr><td rowspan="1" colspan="1">No. of precloacal pores</td><td rowspan="1" colspan="1">1</td><td rowspan="1" colspan="1">–</td><td rowspan="1" colspan="1">–</td><td rowspan="1" colspan="1">–</td></tr><tr><td rowspan="1" colspan="1">Precloacal pore continuous (1) or separated (0)</td><td rowspan="1" colspan="1">–</td><td rowspan="1" colspan="1">–</td><td rowspan="1" colspan="1">–</td><td rowspan="1" colspan="1">–</td></tr><tr><td rowspan="1" colspan="1">Precloacal pores elongate (1) or round (0)</td><td rowspan="1" colspan="1">0</td><td rowspan="1" colspan="1">–</td><td rowspan="1" colspan="1">–</td><td rowspan="1" colspan="1">–</td></tr><tr><td rowspan="1" colspan="1">No. of paravertebral tubercles</td><td rowspan="1" colspan="1">24</td><td rowspan="1" colspan="1">25</td><td rowspan="1" colspan="1">25</td><td rowspan="1" colspan="1">24</td></tr><tr><td rowspan="1" colspan="1">Tubercles linearly arranged (1) or more random (0)</td><td rowspan="1" colspan="1">0</td><td rowspan="1" colspan="1">0</td><td rowspan="1" colspan="1">0</td><td rowspan="1" colspan="1">0</td></tr><tr><td rowspan="1" colspan="1">Tubercles present (1) or absent (0) on lower flanks</td><td rowspan="1" colspan="1">1</td><td rowspan="1" colspan="1">1</td><td rowspan="1" colspan="1">1</td><td rowspan="1" colspan="1">1</td></tr><tr><td rowspan="1" colspan="1">No. of 4<sup>th</sup> toe lamellae</td><td rowspan="1" colspan="1">24</td><td rowspan="1" colspan="1">24</td><td rowspan="1" colspan="1">23</td><td rowspan="1" colspan="1">23</td></tr><tr><td rowspan="1" colspan="1">Lateral caudal furrows present (1) or absent (0)</td><td rowspan="1" colspan="1">1</td><td rowspan="1" colspan="1">1</td><td rowspan="1" colspan="1">1</td><td rowspan="1" colspan="1">1</td></tr><tr><td rowspan="1" colspan="1">Pectoral scales keeled (1) or smooth (0)</td><td rowspan="1" colspan="1">1</td><td rowspan="1" colspan="1">1</td><td rowspan="1" colspan="1">1</td><td rowspan="1" colspan="1">1</td></tr><tr><td rowspan="1" colspan="1">Ventral scales on thigh keeled (1) or smooth (0)</td><td rowspan="1" colspan="1">1</td><td rowspan="1" colspan="1">1</td><td rowspan="1" colspan="1">1</td><td rowspan="1" colspan="1">1</td></tr><tr><td rowspan="1" colspan="1">Subcaudal keeled (1) or smooth (0)</td><td rowspan="1" colspan="1">1</td><td rowspan="1" colspan="1">1</td><td rowspan="1" colspan="1">1</td><td rowspan="1" colspan="1">1</td></tr><tr><td rowspan="1" colspan="1">Subtibial scales keeled (1) or smooth (0)</td><td rowspan="1" colspan="1">1</td><td rowspan="1" colspan="1">1</td><td rowspan="1" colspan="1">1</td><td rowspan="1" colspan="1">1</td></tr><tr><td rowspan="1" colspan="1">Enlarged median subcaudal scale row (1) or not (0)</td><td rowspan="1" colspan="1">0</td><td rowspan="1" colspan="1">0</td><td rowspan="1" colspan="1">0</td><td rowspan="1" colspan="1">0</td></tr><tr><td rowspan="1" colspan="1">Caudal tubercles restricted to the single paravertebral row on each side (1) or not (0)</td><td rowspan="1" colspan="1">1</td><td rowspan="1" colspan="1">1</td><td rowspan="1" colspan="1">1</td><td rowspan="1" colspan="1">1</td></tr></tbody></table></table-wrap></tp:treatment-sec><tp:treatment-sec sec-type="Coloration in life" id="SECID0EJQGK"><title>Coloration in life</title><p><bold>(Figs <xref ref-type="fig" rid="F8">8</xref>, <xref ref-type="fig" rid="F9">9</xref>).</bold> Dorsal ground color of head brown, top of head and snout bearing diffuse, mottled with smaller yellowish markings; 3R,L vertical, thin and fine dark stripes extending from postorbital to neck; 1R,L indistinct darker stripes runs from preorbital to supranasal; pupil black with orange streak; irregular, faint pale yellow reticulum on lateral surface of head, neck and flanks; 1R,L light-colored prescapular crescent on shoulder, located at forelimb insertion dorsoanteriorly; two dark streaks form a bipartite pattern on neck; dorsal ground color of body and tail brown with irregular black blotches except much paler brown on limbs; pale sage vertebral blotches run from the nape to tail; flanks with smaller dark and larger pale yellow streaks; enlarged conical spine-like yellowish tubercles on lower flanks; tubercles on the whole body pale sage and pale yellow; digits with distinct dark and pale bands; dorsum of limbs pale brown with dark blotches randomly arranged; ventral surfaces pale greyish intermixed with pale yellowish blotches on gular, neck, limbs and belly; no markings on gular and belly regions; original part of the tail brown with dark streaks form a bipartite pattern; regenerated part of the tail brown without bands; ventral side of tail pale greyish with no markings.</p></tp:treatment-sec><tp:treatment-sec sec-type="Coloration in preservative" id="SECID0E1QGK"><title>Coloration in preservative</title><p><bold>(Figs <xref ref-type="fig" rid="F10">10</xref>, <xref ref-type="fig" rid="F11">11</xref>).</bold> Overall coloration of head, body, limbs, flanks and tail about the same as in life. Dorsal ground color of the whole-body became faded. The pale tones of limbs and tail darker than in life. Vertebral blotches run from the nape to tail became paler than in life. All pale yellowish coloration on head, limbs, flanks fade to creamy white. Ventral region of the whole-body homogenously tan colored.</p><fig id="F10" position="float" orientation="portrait"><object-id xmlns:xlink="http://www.w3.org/1999/xlink" content-type="doi" xlink:type="simple">10.3897/zookeys.1125.94060.figure10</object-id><object-id xmlns:xlink="http://www.w3.org/1999/xlink" content-type="arpha" xlink:type="simple">4986F0C1-336B-53BB-AE39-691E65161D56</object-id><label>Figure 10.</label><caption><p>Adult male holotype of <italic><tp:taxon-name><tp:taxon-name-part taxon-name-part-type="genus" reg="Cnemaspis">Cnemaspis</tp:taxon-name-part><tp:taxon-name-part taxon-name-part-type="species" reg="similan">similan</tp:taxon-name-part></tp:taxon-name></italic> sp. nov. (<abbrev xmlns:xlink="http://www.w3.org/1999/xlink" xlink:title="Zoological Museum of Kasetsart University" id="ABBRID0E5RGK" xlink:type="simple">ZMKU</abbrev> R 00984) from Ao Nguang Chang Bay, Ko Similan, Mu Ko Similan National Park, Lam Kaen Subdistrict, Thai Mueang District, Phang-nga Province, Thailand, in preservative <bold>A</bold> dorsal view <bold>B</bold> ventral view <bold>C</bold> dorsal view of trunk. Scale bar in dorsal and ventral views: 10 mm.</p></caption><graphic xmlns:xlink="http://www.w3.org/1999/xlink" xlink:href="zookeys-1125-115_article-94060__-g010.jpg" position="float" orientation="portrait" xlink:type="simple" id="oo_760592.jpg"><uri content-type="original_file" xlink:type="simple">https://binary.pensoft.net/fig/760592</uri></graphic></fig><fig id="F11" position="float" orientation="portrait"><object-id xmlns:xlink="http://www.w3.org/1999/xlink" content-type="doi" xlink:type="simple">10.3897/zookeys.1125.94060.figure11</object-id><object-id xmlns:xlink="http://www.w3.org/1999/xlink" content-type="arpha" xlink:type="simple">3B370991-B5A9-5D3B-8C5E-DD60558E5010</object-id><label>Figure 11.</label><caption><p><italic><tp:taxon-name><tp:taxon-name-part taxon-name-part-type="genus" reg="Cnemaspis">Cnemaspis</tp:taxon-name-part><tp:taxon-name-part taxon-name-part-type="species" reg="similan">similan</tp:taxon-name-part></tp:taxon-name></italic> sp. nov. in preservative <bold>A</bold> dorsal view (top panel) <bold>B</bold> ventral view (bottom panel); from left to right: <abbrev xmlns:xlink="http://www.w3.org/1999/xlink" xlink:title="Zoological Museum of Kasetsart University" id="ABBRID0EETGK" xlink:type="simple">ZMKU</abbrev> R 00984–00987. Scale bar in dorsal and ventral views: 10 mm.</p></caption><graphic xmlns:xlink="http://www.w3.org/1999/xlink" xlink:href="zookeys-1125-115_article-94060__-g011.jpg" position="float" orientation="portrait" xlink:type="simple" id="oo_760593.jpg"><uri content-type="original_file" xlink:type="simple">https://binary.pensoft.net/fig/760593</uri></graphic></fig></tp:treatment-sec><tp:treatment-sec sec-type="variation" id="SECID0ENTGK"><title>Variation and additional information.</title><p>Due to having only a single adult male (<italic>N</italic> = 1), variation in adult males is currently unknown. Most paratypes approximate the holotype in general features of body pattern and coloration. Adult females lack pore-bearing precloacal scale. Pale yellowish markings in head, neck, limbs, flanks and caudal regions were also absent in adult females. Three adult females have paler dorsal markings than the holotype. <abbrev xmlns:xlink="http://www.w3.org/1999/xlink" xlink:title="Zoological Museum of Kasetsart University" id="ABBRID0EVTGK" xlink:type="simple">ZMKU</abbrev> R 00985 and <abbrev xmlns:xlink="http://www.w3.org/1999/xlink" xlink:title="Zoological Museum of Kasetsart University" id="ABBRID0EZTGK" xlink:type="simple">ZMKU</abbrev> R 00986 have regenerated tails of uniform tan colored. <abbrev xmlns:xlink="http://www.w3.org/1999/xlink" xlink:title="Zoological Museum of Kasetsart University" id="ABBRID0E4TGK" xlink:type="simple">ZMKU</abbrev> R 00985 has a large calcium sac on each side of the neck. <abbrev xmlns:xlink="http://www.w3.org/1999/xlink" xlink:title="Zoological Museum of Kasetsart University" id="ABBRID0EBUGK" xlink:type="simple">ZMKU</abbrev> R 00985 has also broken left 4<sup>th</sup> pes.</p></tp:treatment-sec><tp:treatment-sec sec-type="distribution" id="SECID0EHUGK"><title>Distribution.</title><p><italic><tp:taxon-name><tp:taxon-name-part taxon-name-part-type="genus" reg="Cnemaspis">Cnemaspis</tp:taxon-name-part><tp:taxon-name-part taxon-name-part-type="species" reg="similan">similan</tp:taxon-name-part></tp:taxon-name></italic> sp. nov. is known only from the type locality at Ao Nguang Chang Bay (<named-content xmlns:xlink="http://www.w3.org/1999/xlink" content-type="dwc:verbatimCoordinates" xlink:type="simple"><named-content content-type="geo-json" specific-use="{&#34;type&#34;:&#34;Point&#34;,&#34;coordinates&#34;:[98.080567,9.080667]}" id="NCID0E2UGK" xlink:type="simple">8°64.840'N, 97°64.834'E</named-content></named-content>; 13 m a.s.l.; Fig. <xref ref-type="fig" rid="F12">12</xref>), Ko Similan, Lam Kaen Subdistrict, Thai Mueang District, Phang-nga Province, Thailand, approximately 65 km off the mainland of Thai Mueang District, Phang-nga Province in the Andaman Sea.</p><fig id="F12" position="float" orientation="portrait"><object-id xmlns:xlink="http://www.w3.org/1999/xlink" content-type="doi" xlink:type="simple">10.3897/zookeys.1125.94060.figure12</object-id><object-id xmlns:xlink="http://www.w3.org/1999/xlink" content-type="arpha" xlink:type="simple">06E25976-3B09-5234-AB5C-E8441704C5D6</object-id><label>Figure 12.</label><caption><p>Habitats of <italic><tp:taxon-name><tp:taxon-name-part taxon-name-part-type="genus" reg="Cnemaspis">Cnemaspis</tp:taxon-name-part><tp:taxon-name-part taxon-name-part-type="species" reg="similan">similan</tp:taxon-name-part></tp:taxon-name></italic> sp. nov. at the type locality <bold>A</bold> mixed evergreen forest with shrub and beach forests <bold>B</bold> microhabitat of holotype on tree near granitic rock boulder <bold>C</bold> microhabitat of paratypes in granitic rock boulder <bold>D</bold> microhabitat of paratypes in rock wall with vegetations (tree trunk, root or vine) of Ao Nguang Chang Bay, Ko Similan, Mu Ko Similan National Park, Lam Kaen Subdistrict, Thai Mueang District, Phang-nga Province, Thailand.</p></caption><graphic xmlns:xlink="http://www.w3.org/1999/xlink" xlink:href="zookeys-1125-115_article-94060__-g012.jpg" position="float" orientation="portrait" xlink:type="simple" id="oo_760594.jpg"><uri content-type="original_file" xlink:type="simple">https://binary.pensoft.net/fig/760594</uri></graphic></fig></tp:treatment-sec><tp:treatment-sec sec-type="natural history" id="SECID0EEWGK"><title>Natural history.</title><p>The type locality is dominated by mixed evergreen forest with shrub and beach forests. Ao Nguang Chang Bay is located at the southern part of the largest island, Ko Similan (= Ko Pad). All specimens of <italic><tp:taxon-name><tp:taxon-name-part taxon-name-part-type="genus" reg="Cnemaspis">C.</tp:taxon-name-part><tp:taxon-name-part taxon-name-part-type="species" reg="similan">similan</tp:taxon-name-part></tp:taxon-name></italic> sp. nov. were found in granitic rocky outcrops near Ao Nguang Chang Bay during the day (1542 h) and night (2023–2049 h) with an air temperature of 28.4 °C and relative humidity of 86%. Granitic boulder surfaces appeared to be relatively dry and cool. The male holotype was found during the night (2023 h) on a tree near a boulder. Most paratypes (<abbrev xmlns:xlink="http://www.w3.org/1999/xlink" xlink:title="Zoological Museum of Kasetsart University" id="ABBRID0EVWGK" xlink:type="simple">ZMKU</abbrev> R 00985–00986) were found during the day time on vegetation (tree trunks, roots, or vines) except <abbrev xmlns:xlink="http://www.w3.org/1999/xlink" xlink:title="Zoological Museum of Kasetsart University" id="ABBRID0EZWGK" xlink:type="simple">ZMKU</abbrev> R 00987, which was perched on a rock wall. <italic><tp:taxon-name><tp:taxon-name-part taxon-name-part-type="genus" reg="Cnemaspis">Cnemaspis</tp:taxon-name-part><tp:taxon-name-part taxon-name-part-type="species" reg="similan">similan</tp:taxon-name-part></tp:taxon-name></italic> sp. nov. seems to be a diurnal rock-dwelling species. During the day, geckos were generally active, quite wary and quickly retreated when approached or disturbed. At night, geckos were found inactive or sleeping on vegetation near crevices or cracks of rock boulder as high as 2 m above the ground. They were often found clinging upside down to the underside of rock boulder overhang. During field surveys, the larger, nocturnal gekkonid <italic><tp:taxon-name><tp:taxon-name-part taxon-name-part-type="genus" reg="Cyrtodactylus">Cyrtodactylus</tp:taxon-name-part><tp:taxon-name-part taxon-name-part-type="species" reg="oldhami">oldhami</tp:taxon-name-part></tp:taxon-name></italic> (Theobald, 1876) was found in sympatry on the ground and vegetation near boulders.</p></tp:treatment-sec><tp:treatment-sec sec-type="etymology" id="SECID0ETXGK"><title>Etymology.</title><p>The specific epithet <italic>similan</italic> is a noun in apposition and refers to the type locality of Ko Similan.</p></tp:treatment-sec><tp:treatment-sec sec-type="comparisons" id="SECID0E2XGK"><title>Comparisons.</title><p><italic><tp:taxon-name><tp:taxon-name-part taxon-name-part-type="genus" reg="Cnemaspis">Cnemaspis</tp:taxon-name-part><tp:taxon-name-part taxon-name-part-type="species" reg="similan">similan</tp:taxon-name-part></tp:taxon-name></italic> sp. nov. can be distinguished from 13 congeners of the <italic><tp:taxon-name><tp:taxon-name-part taxon-name-part-type="genus" reg="Cnemaspis"/><tp:taxon-name-part taxon-name-part-type="species" reg="siamensis">siamensis</tp:taxon-name-part></tp:taxon-name></italic> group (<italic><tp:taxon-name><tp:taxon-name-part taxon-name-part-type="genus" reg="Cnemaspis">C.</tp:taxon-name-part><tp:taxon-name-part taxon-name-part-type="species" reg="adangrawi">adangrawi</tp:taxon-name-part></tp:taxon-name></italic>, <italic><tp:taxon-name><tp:taxon-name-part taxon-name-part-type="genus" reg="Cnemaspis">C.</tp:taxon-name-part><tp:taxon-name-part taxon-name-part-type="species" reg="chanardi">chanardi</tp:taxon-name-part></tp:taxon-name></italic>, <italic><tp:taxon-name><tp:taxon-name-part taxon-name-part-type="genus" reg="Cnemaspis">C.</tp:taxon-name-part><tp:taxon-name-part taxon-name-part-type="species" reg="huaseesom">huaseesom</tp:taxon-name-part></tp:taxon-name></italic>, <italic><tp:taxon-name><tp:taxon-name-part taxon-name-part-type="genus" reg="Cnemaspis">C.</tp:taxon-name-part><tp:taxon-name-part taxon-name-part-type="species" reg="kamolnorranathi">kamolnorranathi</tp:taxon-name-part></tp:taxon-name></italic>, <italic><tp:taxon-name><tp:taxon-name-part taxon-name-part-type="genus" reg="Cnemaspis">C.</tp:taxon-name-part><tp:taxon-name-part taxon-name-part-type="species" reg="lineatubercularis">lineatubercularis</tp:taxon-name-part></tp:taxon-name></italic>, <italic><tp:taxon-name><tp:taxon-name-part taxon-name-part-type="genus" reg="Cnemaspis">C.</tp:taxon-name-part><tp:taxon-name-part taxon-name-part-type="species" reg="omari">omari</tp:taxon-name-part></tp:taxon-name></italic>, <italic><tp:taxon-name><tp:taxon-name-part taxon-name-part-type="genus" reg="Cnemaspis">C.</tp:taxon-name-part><tp:taxon-name-part taxon-name-part-type="species" reg="phangngaensis">phangngaensis</tp:taxon-name-part></tp:taxon-name></italic>, <italic><tp:taxon-name><tp:taxon-name-part taxon-name-part-type="genus" reg="Cnemaspis">C.</tp:taxon-name-part><tp:taxon-name-part taxon-name-part-type="species" reg="punctatonuchalis">punctatonuchalis</tp:taxon-name-part></tp:taxon-name></italic>, <italic><tp:taxon-name><tp:taxon-name-part taxon-name-part-type="genus" reg="Cnemaspis">C.</tp:taxon-name-part><tp:taxon-name-part taxon-name-part-type="species" reg="samui">samui</tp:taxon-name-part></tp:taxon-name></italic> sp. nov., <italic><tp:taxon-name><tp:taxon-name-part taxon-name-part-type="genus" reg="Cnemaspis">C.</tp:taxon-name-part><tp:taxon-name-part taxon-name-part-type="species" reg="selenolagus">selenolagus</tp:taxon-name-part></tp:taxon-name></italic>, <italic><tp:taxon-name><tp:taxon-name-part taxon-name-part-type="genus" reg="Cnemaspis">C.</tp:taxon-name-part><tp:taxon-name-part taxon-name-part-type="species" reg="siamensis">siamensis</tp:taxon-name-part></tp:taxon-name></italic>, <italic><tp:taxon-name><tp:taxon-name-part taxon-name-part-type="genus" reg="Cnemaspis">C.</tp:taxon-name-part><tp:taxon-name-part taxon-name-part-type="species" reg="thachanaensis">thachanaensis</tp:taxon-name-part></tp:taxon-name></italic>, and <italic><tp:taxon-name><tp:taxon-name-part taxon-name-part-type="genus" reg="Cnemaspis">C.</tp:taxon-name-part><tp:taxon-name-part taxon-name-part-type="species" reg="vandeventeri">vandeventeri</tp:taxon-name-part></tp:taxon-name></italic>) by having a unique combination of morphological characters (Table <xref ref-type="table" rid="T6">6</xref>) and uncorrected pairwise sequence divergences in mtDNA (<abbrev xmlns:xlink="http://www.w3.org/1999/xlink" xlink:title="NADH dehydrogenase subunit 2" id="ABBRID0EJ4GK" xlink:type="simple">ND2</abbrev>) of 8.16–27.11% (Table <xref ref-type="table" rid="T2">2</xref>).</p><p><italic><tp:taxon-name><tp:taxon-name-part taxon-name-part-type="genus" reg="Cnemaspis">Cnemaspis</tp:taxon-name-part><tp:taxon-name-part taxon-name-part-type="species" reg="similan">similan</tp:taxon-name-part></tp:taxon-name></italic> sp. nov. is distinguished from <italic><tp:taxon-name><tp:taxon-name-part taxon-name-part-type="genus" reg="Cnemaspis">C.</tp:taxon-name-part><tp:taxon-name-part taxon-name-part-type="species" reg="adangrawi">adangrawi</tp:taxon-name-part></tp:taxon-name></italic><xref ref-type="bibr" rid="B1">Ampai et al. 2019</xref> by having maximum <abbrev xmlns:xlink="http://www.w3.org/1999/xlink" xlink:title="snout-vent length" id="ABBRID0EN5GK" xlink:type="simple">SVL</abbrev> 48.1 mm (vs. 44.9 mm); seven or eight infralabial scales (vs. nine scales); one pore-bearing precloacal scale (vs. 6–8 scales); eight or nine supralabial scales (vs. 10 scales); tubercles on lower flanks present (vs. absent); 23 or 24 lamellae under 4<sup>th</sup> toe (vs. 26–28 lamellae); and two postcloacal tubercles in males (vs. one tubercle).</p><p><italic><tp:taxon-name><tp:taxon-name-part taxon-name-part-type="genus" reg="Cnemaspis">Cnemaspis</tp:taxon-name-part><tp:taxon-name-part taxon-name-part-type="species" reg="similan">similan</tp:taxon-name-part></tp:taxon-name></italic> sp. nov. is distinguished from <italic><tp:taxon-name><tp:taxon-name-part taxon-name-part-type="genus" reg="Cnemaspis">C.</tp:taxon-name-part><tp:taxon-name-part taxon-name-part-type="species" reg="chanardi">chanardi</tp:taxon-name-part></tp:taxon-name></italic><xref ref-type="bibr" rid="B12">Grismer et al. 2010</xref> by having maximum <abbrev xmlns:xlink="http://www.w3.org/1999/xlink" xlink:title="snout-vent length" id="ABBRID0EP6GK" xlink:type="simple">SVL</abbrev> 48.1 mm (vs. 40.9 mm); one pore-bearing precloacal scale (vs. 6–8 scales); 23 or 24 lamellae under 4<sup>th</sup> toe (vs. 26–29 lamellae); single median row of subcaudal keeled (vs. smooth); enlarged median subcaudal scales row absent (vs. present); ventrolateral caudal tubercles anteriorly present (vs. absent); two postcloacal tubercles in males (vs. one tubercle); and yellow coloration in the subcaudal region absent (vs. present).</p><p><italic><tp:taxon-name><tp:taxon-name-part taxon-name-part-type="genus" reg="Cnemaspis">Cnemaspis</tp:taxon-name-part><tp:taxon-name-part taxon-name-part-type="species" reg="similan">similan</tp:taxon-name-part></tp:taxon-name></italic> sp. nov. is distinguished from <italic><tp:taxon-name><tp:taxon-name-part taxon-name-part-type="genus" reg="Cnemaspis">C.</tp:taxon-name-part><tp:taxon-name-part taxon-name-part-type="species" reg="huaseesom">huaseesom</tp:taxon-name-part></tp:taxon-name></italic><xref ref-type="bibr" rid="B12">Grismer et al. 2010</xref> by having maximum <abbrev xmlns:xlink="http://www.w3.org/1999/xlink" xlink:title="snout-vent length" id="ABBRID0ERAHK" xlink:type="simple">SVL</abbrev> 48.1 mm (vs. 43.5 mm); one pore-bearing precloacal scale (vs. 5–8 scales); ventral and subcaudal scales keeled (vs. smooth); single median row of subcaudal keeled (vs. smooth); ventrolateral caudal tubercles anteriorly present (vs. absent); subtibial scales keeled (vs. smooth); yellow coloration in the subcaudal region absent (vs. present); and yellow coloration in the subcaudal region absent (vs. present).</p><p><italic><tp:taxon-name><tp:taxon-name-part taxon-name-part-type="genus" reg="Cnemaspis">Cnemaspis</tp:taxon-name-part><tp:taxon-name-part taxon-name-part-type="species" reg="similan">similan</tp:taxon-name-part></tp:taxon-name></italic> sp. nov. is distinguished from <italic><tp:taxon-name><tp:taxon-name-part taxon-name-part-type="genus" reg="Cnemaspis">C.</tp:taxon-name-part><tp:taxon-name-part taxon-name-part-type="species" reg="kamolnorranathi">kamolnorranathi</tp:taxon-name-part></tp:taxon-name></italic><xref ref-type="bibr" rid="B12">Grismer et al. 2010</xref> by having maximum <abbrev xmlns:xlink="http://www.w3.org/1999/xlink" xlink:title="snout-vent length" id="ABBRID0ERBHK" xlink:type="simple">SVL</abbrev> 48.1 mm (vs. 37.8 mm); one pore-bearing precloacal scale (vs. six or seven scales); pore-bearing precloacal scale row absent (vs. continuous); pore-bearing precloacal scale rounded (vs. elongated); ventrolateral caudal tubercles anteriorly present (vs. absent); and ventral pattern sexually dimorphic present (vs. absent).</p><p><italic><tp:taxon-name><tp:taxon-name-part taxon-name-part-type="genus" reg="Cnemaspis">Cnemaspis</tp:taxon-name-part><tp:taxon-name-part taxon-name-part-type="species" reg="similan">similan</tp:taxon-name-part></tp:taxon-name></italic> sp. nov. is distinguished from <italic><tp:taxon-name><tp:taxon-name-part taxon-name-part-type="genus" reg="Cnemaspis">C.</tp:taxon-name-part><tp:taxon-name-part taxon-name-part-type="species" reg="lineatubercularis">lineatubercularis</tp:taxon-name-part></tp:taxon-name></italic><xref ref-type="bibr" rid="B2">Ampai et al. 2020</xref> by having maximum <abbrev xmlns:xlink="http://www.w3.org/1999/xlink" xlink:title="snout-vent length" id="ABBRID0ERCHK" xlink:type="simple">SVL</abbrev> 48.1 mm (vs. 41.8 mm); seven or eight infralabial scales (vs. nine scales); one pore-bearing precloacal scale (vs. 4–7 scales); 24 or 25 paravertebral tubercles (vs. 19–21 tubercles); paravertebral tubercles randomly arranged (vs. linearly arranged); 23 or 24 lamellae under 4<sup>th</sup> toe (vs. 27–29 lamellae); caudal tubercles restricted to a single paravertebral row on each side absent (vs. present); two postcloacal tubercles in males (vs. one tubercle); and yellow coloration in the subcaudal region absent (vs. present).</p><p><italic><tp:taxon-name><tp:taxon-name-part taxon-name-part-type="genus" reg="Cnemaspis">Cnemaspis</tp:taxon-name-part><tp:taxon-name-part taxon-name-part-type="species" reg="similan">similan</tp:taxon-name-part></tp:taxon-name></italic> sp. nov. is distinguished from <italic><tp:taxon-name><tp:taxon-name-part taxon-name-part-type="genus" reg="Cnemaspis">C.</tp:taxon-name-part><tp:taxon-name-part taxon-name-part-type="species" reg="omari">omari</tp:taxon-name-part></tp:taxon-name></italic><xref ref-type="bibr" rid="B13">Grismer et al. 2014</xref> by having maximum <abbrev xmlns:xlink="http://www.w3.org/1999/xlink" xlink:title="snout-vent length" id="ABBRID0ETDHK" xlink:type="simple">SVL</abbrev> 48.1 mm (vs. 41.3 mm); one pore-bearing precloacal scale (vs. 3–6 scales); 23 or 24 lamellae under 4<sup>th</sup> toe (vs. 25–28 lamellae); single median row of subcaudal keeled (vs. smooth); ventrolateral caudal tubercles anteriorly present (vs. absent); two postcloacal tubercles in males (vs. one tubercle); and yellow coloration in the subcaudal region absent (vs. present).</p><p><italic><tp:taxon-name><tp:taxon-name-part taxon-name-part-type="genus" reg="Cnemaspis">Cnemaspis</tp:taxon-name-part><tp:taxon-name-part taxon-name-part-type="species" reg="similan">similan</tp:taxon-name-part></tp:taxon-name></italic> sp. nov. is distinguished from <italic><tp:taxon-name><tp:taxon-name-part taxon-name-part-type="genus" reg="Cnemaspis">C.</tp:taxon-name-part><tp:taxon-name-part taxon-name-part-type="species" reg="phangngaensis">phangngaensis</tp:taxon-name-part></tp:taxon-name></italic><xref ref-type="bibr" rid="B59">Wood et al. 2017</xref> by having maximum <abbrev xmlns:xlink="http://www.w3.org/1999/xlink" xlink:title="snout-vent length" id="ABBRID0EVEHK" xlink:type="simple">SVL</abbrev> 48.1 mm (vs. 42.0 mm); eight or nine supralabial scales (vs. 10 scales); seven or eight infralabial scales (vs. 10 scales); one pore-bearing precloacal scale (vs. four scales); 24 or 25 paravertebral tubercles (vs. 22 tubercles); paravertebral tubercles randomly arranged (vs. linearly arranged); tubercles on lower flanks present (vs. absent); 23 or 24 lamellae under 4<sup>th</sup> toe (vs. 29 lamellae); caudal tubercles restricted to a single paravertebral row on each side absent (vs. present); and yellow coloration in the subcaudal region absent (vs. present).</p><p><italic><tp:taxon-name><tp:taxon-name-part taxon-name-part-type="genus" reg="Cnemaspis">Cnemaspis</tp:taxon-name-part><tp:taxon-name-part taxon-name-part-type="species" reg="similan">similan</tp:taxon-name-part></tp:taxon-name></italic> sp. nov. is distinguished from <italic><tp:taxon-name><tp:taxon-name-part taxon-name-part-type="genus" reg="Cnemaspis">C.</tp:taxon-name-part><tp:taxon-name-part taxon-name-part-type="species" reg="punctatonuchalis">punctatonuchalis</tp:taxon-name-part></tp:taxon-name></italic><xref ref-type="bibr" rid="B12">Grismer et al. 2010</xref> by having maximum <abbrev xmlns:xlink="http://www.w3.org/1999/xlink" xlink:title="snout-vent length" id="ABBRID0EXFHK" xlink:type="simple">SVL</abbrev> of 48.1 mm (vs. 49.6 mm); one pore-bearing precloacal scale (vs. absent); 23 or 24 lamellae under 4<sup>th</sup> toe (vs. 29–31 lamellae); ventral and subcaudal scales keeled (vs. smooth); single median row of subcaudal keeled (vs. smooth); and enlarged median subcaudal scales row absent (vs. present).</p><p><italic><tp:taxon-name><tp:taxon-name-part taxon-name-part-type="genus" reg="Cnemaspis">Cnemaspis</tp:taxon-name-part><tp:taxon-name-part taxon-name-part-type="species" reg="similan">similan</tp:taxon-name-part></tp:taxon-name></italic> sp. nov. is distinguished from <italic><tp:taxon-name><tp:taxon-name-part taxon-name-part-type="genus" reg="Cnemaspis">C.</tp:taxon-name-part><tp:taxon-name-part taxon-name-part-type="species" reg="samui">samui</tp:taxon-name-part></tp:taxon-name></italic> sp. nov. by having maximum <abbrev xmlns:xlink="http://www.w3.org/1999/xlink" xlink:title="snout-vent length" id="ABBRID0EVGHK" xlink:type="simple">SVL</abbrev> 48.1 mm (vs. 42.3 mm); one pore-bearing precloacal scale (vs. 5–8 scales); enlarged median subcaudal scales row absent (vs. present); and yellow coloration in the subcaudal region absent (vs. present).</p><p><italic><tp:taxon-name><tp:taxon-name-part taxon-name-part-type="genus" reg="Cnemaspis">Cnemaspis</tp:taxon-name-part><tp:taxon-name-part taxon-name-part-type="species" reg="similan">similan</tp:taxon-name-part></tp:taxon-name></italic> sp. nov. is distinguished from <italic><tp:taxon-name><tp:taxon-name-part taxon-name-part-type="genus" reg="Cnemaspis">C.</tp:taxon-name-part><tp:taxon-name-part taxon-name-part-type="species" reg="selenolagus">selenolagus</tp:taxon-name-part></tp:taxon-name></italic><xref ref-type="bibr" rid="B16">Grismer et al. 2020</xref> by having maximum <abbrev xmlns:xlink="http://www.w3.org/1999/xlink" xlink:title="snout-vent length" id="ABBRID0EVHHK" xlink:type="simple">SVL</abbrev> 48.1 mm (vs. 36.2 mm); eight or nine supralabial scales (vs. 10 or 11 scales); seven or eight infralabial scales (vs. 10 scales); one pore-bearing precloacal scale (vs. six or seven scales); pore-bearing precloacal scale shape rounded (vs. elongated); 24 or 25 paravertebral tubercles (vs. 16–18 tubercles); tubercles on lower flanks present (vs. absent); ventral and subcaudal scales keeled (vs. smooth); ventrolateral caudal tubercles anteriorly present (vs. absent); and subtibial scales keeled (vs. smooth).</p><p><italic><tp:taxon-name><tp:taxon-name-part taxon-name-part-type="genus" reg="Cnemaspis">Cnemaspis</tp:taxon-name-part><tp:taxon-name-part taxon-name-part-type="species" reg="similan">similan</tp:taxon-name-part></tp:taxon-name></italic> sp. nov. is distinguished from <italic><tp:taxon-name><tp:taxon-name-part taxon-name-part-type="genus" reg="Cnemaspis">C.</tp:taxon-name-part><tp:taxon-name-part taxon-name-part-type="species" reg="siamensis">siamensis</tp:taxon-name-part></tp:taxon-name></italic> (Smith, 1925) by having maximum <abbrev xmlns:xlink="http://www.w3.org/1999/xlink" xlink:title="snout-vent length" id="ABBRID0ERIHK" xlink:type="simple">SVL</abbrev> 48.1 mm (vs. 39.7 mm); one pore-bearing precloacal scale (vs. absent); single median row of subcaudal keeled (vs. smooth); enlarged median subcaudal scales row absent (vs. present); and ventrolateral caudal tubercles anteriorly present (vs. absent).</p><p><italic><tp:taxon-name><tp:taxon-name-part taxon-name-part-type="genus" reg="Cnemaspis">Cnemaspis</tp:taxon-name-part><tp:taxon-name-part taxon-name-part-type="species" reg="similan">similan</tp:taxon-name-part></tp:taxon-name></italic> sp. nov. is distinguished from <italic><tp:taxon-name><tp:taxon-name-part taxon-name-part-type="genus" reg="Cnemaspis">C.</tp:taxon-name-part><tp:taxon-name-part taxon-name-part-type="species" reg="thachanaensis">thachanaensis</tp:taxon-name-part></tp:taxon-name></italic><xref ref-type="bibr" rid="B59">Wood et al. 2017</xref> by having maximum <abbrev xmlns:xlink="http://www.w3.org/1999/xlink" xlink:title="snout-vent length" id="ABBRID0ERJHK" xlink:type="simple">SVL</abbrev> 48.1 mm (vs. 39.0 mm); eight or nine supralabial scales (vs. 10 or 11 scales); seven or eight infralabial scales (vs. 9–11 scales); pore-bearing precloacal scale present (vs. absent); 24 or 25 paravertebral tubercles (vs. 15–19 tubercles); paravertebral tubercles randomly arranged (vs. linearly arranged); caudal tubercles restricted to a single paravertebral row on each side absent (vs. present); and two postcloacal tubercles in males (vs. absent).</p><p><italic><tp:taxon-name><tp:taxon-name-part taxon-name-part-type="genus" reg="Cnemaspis">Cnemaspis</tp:taxon-name-part><tp:taxon-name-part taxon-name-part-type="species" reg="similan">similan</tp:taxon-name-part></tp:taxon-name></italic> sp. nov. is distinguished from <italic><tp:taxon-name><tp:taxon-name-part taxon-name-part-type="genus" reg="Cnemaspis">C.</tp:taxon-name-part><tp:taxon-name-part taxon-name-part-type="species" reg="vandeventeri">vandeventeri</tp:taxon-name-part></tp:taxon-name></italic><xref ref-type="bibr" rid="B12">Grismer et al. 2010</xref> by having maximum <abbrev xmlns:xlink="http://www.w3.org/1999/xlink" xlink:title="snout-vent length" id="ABBRID0ERKHK" xlink:type="simple">SVL</abbrev> 48.1 mm (vs. 44.7 mm); one pore-bearing precloacal scale (vs. four scales); enlarged median subcaudal scales row absent (vs. present); and ventrolateral caudal tubercles anteriorly present (vs. absent).</p></tp:treatment-sec><tp:treatment-sec><!--Section generated to contain objects referenced in tp:taxon-treatment.--><table-wrap id="T6" position="float" orientation="portrait"><label>Table 6.</label><caption><p>Meristic character state and color pattern of species in the <italic><tp:taxon-name><tp:taxon-name-part taxon-name-part-type="genus" reg="Cnemaspis">Cnemaspis</tp:taxon-name-part><tp:taxon-name-part taxon-name-part-type="species" reg="siamensis">siamensis</tp:taxon-name-part></tp:taxon-name></italic> group. <abbrev xmlns:xlink="http://www.w3.org/1999/xlink" xlink:title="snout-vent length" id="ABBRID0ET3DK" xlink:type="simple">SVL</abbrev> taken in millimeters and measurement abbreviations are defined in the text. – = data unavailable, w = weak.</p></caption><table id="TID0E5CEK" rules="all"><tbody><tr><th rowspan="1" colspan="1">Characters / Species</th><th rowspan="1" colspan="1"><italic><tp:taxon-name><tp:taxon-name-part taxon-name-part-type="genus" reg="Cnemaspis">Cnemaspis</tp:taxon-name-part><tp:taxon-name-part taxon-name-part-type="species" reg="samui">samui</tp:taxon-name-part></tp:taxon-name></italic> sp. nov.</th><th rowspan="1" colspan="1"><italic><tp:taxon-name><tp:taxon-name-part taxon-name-part-type="genus" reg="Cnemaspis">Cnemaspis</tp:taxon-name-part><tp:taxon-name-part taxon-name-part-type="species" reg="similan">similan</tp:taxon-name-part></tp:taxon-name></italic> sp. nov.</th><th rowspan="1" colspan="1">
                      <italic>
                        <tp:taxon-name><tp:taxon-name-part taxon-name-part-type="genus" reg="Cnemaspis">C.</tp:taxon-name-part><tp:taxon-name-part taxon-name-part-type="species" reg="adangrawi">adangrawi</tp:taxon-name-part></tp:taxon-name>
                      </italic>
                    </th><th rowspan="1" colspan="1">
                      <italic>
                        <tp:taxon-name><tp:taxon-name-part taxon-name-part-type="genus" reg="Cnemaspis">C.</tp:taxon-name-part><tp:taxon-name-part taxon-name-part-type="species" reg="chanardi">chanardi</tp:taxon-name-part></tp:taxon-name>
                      </italic>
                    </th><th rowspan="1" colspan="1">
                      <italic>
                        <tp:taxon-name><tp:taxon-name-part taxon-name-part-type="genus" reg="Cnemaspis">C.</tp:taxon-name-part><tp:taxon-name-part taxon-name-part-type="species" reg="huaseesom">huaseesom</tp:taxon-name-part></tp:taxon-name>
                      </italic>
                    </th><th rowspan="1" colspan="1">
                      <italic>
                        <tp:taxon-name><tp:taxon-name-part taxon-name-part-type="genus" reg="Cnemaspis">C.</tp:taxon-name-part><tp:taxon-name-part taxon-name-part-type="species" reg="kamolnorranathi">kamolnorranathi</tp:taxon-name-part></tp:taxon-name>
                      </italic>
                    </th><th rowspan="1" colspan="1">
                      <italic>
                        <tp:taxon-name><tp:taxon-name-part taxon-name-part-type="genus" reg="Cnemaspis">C.</tp:taxon-name-part><tp:taxon-name-part taxon-name-part-type="species" reg="lineatubercularis">lineatubercularis</tp:taxon-name-part></tp:taxon-name>
                      </italic>
                    </th><th rowspan="1" colspan="1">
                      <italic>
                        <tp:taxon-name><tp:taxon-name-part taxon-name-part-type="genus" reg="Cnemaspis">C.</tp:taxon-name-part><tp:taxon-name-part taxon-name-part-type="species" reg="omari">omari</tp:taxon-name-part></tp:taxon-name>
                      </italic>
                    </th><th rowspan="1" colspan="1">
                      <italic>
                        <tp:taxon-name><tp:taxon-name-part taxon-name-part-type="genus" reg="Cnemaspis">C.</tp:taxon-name-part><tp:taxon-name-part taxon-name-part-type="species" reg="phangngaensis">phangngaensis</tp:taxon-name-part></tp:taxon-name>
                      </italic>
                    </th><th rowspan="1" colspan="1">
                      <italic>
                        <tp:taxon-name><tp:taxon-name-part taxon-name-part-type="genus" reg="Cnemaspis">C.</tp:taxon-name-part><tp:taxon-name-part taxon-name-part-type="species" reg="punctatonuchalis">punctatonuchalis</tp:taxon-name-part></tp:taxon-name>
                      </italic>
                    </th><th rowspan="1" colspan="1">
                      <italic>
                        <tp:taxon-name><tp:taxon-name-part taxon-name-part-type="genus" reg="Cnemaspis">C.</tp:taxon-name-part><tp:taxon-name-part taxon-name-part-type="species" reg="selenolagus">selenolagus</tp:taxon-name-part></tp:taxon-name>
                      </italic>
                    </th><th rowspan="1" colspan="1">
                      <italic>
                        <tp:taxon-name><tp:taxon-name-part taxon-name-part-type="genus" reg="Cnemaspis">C.</tp:taxon-name-part><tp:taxon-name-part taxon-name-part-type="species" reg="siamensis">siamensis</tp:taxon-name-part></tp:taxon-name>
                      </italic>
                    </th><th rowspan="1" colspan="1">
                      <italic>
                        <tp:taxon-name><tp:taxon-name-part taxon-name-part-type="genus" reg="Cnemaspis">C.</tp:taxon-name-part><tp:taxon-name-part taxon-name-part-type="species" reg="thachanaensis">thachanaensis</tp:taxon-name-part></tp:taxon-name>
                      </italic>
                    </th><th rowspan="1" colspan="1">
                      <italic>
                        <tp:taxon-name><tp:taxon-name-part taxon-name-part-type="genus" reg="Cnemaspis">C.</tp:taxon-name-part><tp:taxon-name-part taxon-name-part-type="species" reg="vandeventeri">vandeventeri</tp:taxon-name-part></tp:taxon-name>
                      </italic>
                    </th></tr><tr><td rowspan="1" colspan="1">Sample size</td><td rowspan="1" colspan="1">18</td><td rowspan="1" colspan="1">4</td><td rowspan="1" colspan="1">15</td><td rowspan="1" colspan="1">25</td><td rowspan="1" colspan="1">5</td><td rowspan="1" colspan="1">4</td><td rowspan="1" colspan="1">19</td><td rowspan="1" colspan="1">8</td><td rowspan="1" colspan="1">2</td><td rowspan="1" colspan="1">5</td><td rowspan="1" colspan="1">2</td><td rowspan="1" colspan="1">12</td><td rowspan="1" colspan="1">6</td><td rowspan="1" colspan="1">3</td></tr><tr><td rowspan="1" colspan="1">Maximum <abbrev xmlns:xlink="http://www.w3.org/1999/xlink" xlink:title="snout-vent length" id="ABBRID0EEFEK" xlink:type="simple">SVL</abbrev></td><td rowspan="1" colspan="1">42.3</td><td rowspan="1" colspan="1">48.1</td><td rowspan="1" colspan="1">44.9</td><td rowspan="1" colspan="1">40.9</td><td rowspan="1" colspan="1">43.5</td><td rowspan="1" colspan="1">37.8</td><td rowspan="1" colspan="1">41.8</td><td rowspan="1" colspan="1">41.3</td><td rowspan="1" colspan="1">42.0</td><td rowspan="1" colspan="1">49.6</td><td rowspan="1" colspan="1">36.2</td><td rowspan="1" colspan="1">39.7</td><td rowspan="1" colspan="1">39.0</td><td rowspan="1" colspan="1">44.7</td></tr><tr><td rowspan="1" colspan="1">Supralabial scales</td><td rowspan="1" colspan="1">8 or 9</td><td rowspan="1" colspan="1">8 or 9</td><td rowspan="1" colspan="1">10</td><td rowspan="1" colspan="1">8–10</td><td rowspan="1" colspan="1">7–10</td><td rowspan="1" colspan="1">8 or 9</td><td rowspan="1" colspan="1">9</td><td rowspan="1" colspan="1">8 or 9</td><td rowspan="1" colspan="1">10</td><td rowspan="1" colspan="1">8</td><td rowspan="1" colspan="1">10 or 11</td><td rowspan="1" colspan="1">8 or 9</td><td rowspan="1" colspan="1">10 or 11</td><td rowspan="1" colspan="1">8 or 9</td></tr><tr><td rowspan="1" colspan="1">Infralabial scales</td><td rowspan="1" colspan="1">8 or 9</td><td rowspan="1" colspan="1">7 or 8</td><td rowspan="1" colspan="1">9</td><td rowspan="1" colspan="1">8</td><td rowspan="1" colspan="1">6–9</td><td rowspan="1" colspan="1">7 or 8</td><td rowspan="1" colspan="1">9</td><td rowspan="1" colspan="1">7 or 8</td><td rowspan="1" colspan="1">10</td><td rowspan="1" colspan="1">7 or 8</td><td rowspan="1" colspan="1">10</td><td rowspan="1" colspan="1">6–8</td><td rowspan="1" colspan="1">9–11</td><td rowspan="1" colspan="1">7–9</td></tr><tr><td rowspan="1" colspan="1">No. of pore-bearing precloacal scales</td><td rowspan="1" colspan="1">5–8</td><td rowspan="1" colspan="1">1</td><td rowspan="1" colspan="1">6–8</td><td rowspan="1" colspan="1">6–8</td><td rowspan="1" colspan="1">5–8</td><td rowspan="1" colspan="1">6 or 7</td><td rowspan="1" colspan="1">4–7</td><td rowspan="1" colspan="1">3–6</td><td rowspan="1" colspan="1">4</td><td rowspan="1" colspan="1">0</td><td rowspan="1" colspan="1">6 or 7</td><td rowspan="1" colspan="1">0</td><td rowspan="1" colspan="1">0</td><td rowspan="1" colspan="1">4</td></tr><tr><td rowspan="1" colspan="1">Pore-bearing precloacal scales row continuous (1) or separated (0)</td><td rowspan="1" colspan="1">0</td><td rowspan="1" colspan="1">–</td><td rowspan="1" colspan="1">0</td><td rowspan="1" colspan="1">0</td><td rowspan="1" colspan="1">1</td><td rowspan="1" colspan="1">1</td><td rowspan="1" colspan="1">0</td><td rowspan="1" colspan="1">0</td><td rowspan="1" colspan="1">1</td><td rowspan="1" colspan="1">–</td><td rowspan="1" colspan="1">1</td><td rowspan="1" colspan="1">–</td><td rowspan="1" colspan="1">–</td><td rowspan="1" colspan="1">0</td></tr><tr><td rowspan="1" colspan="1">Pore-bearing precloacal scales elongate (1) or round (0) shapes</td><td rowspan="1" colspan="1">0</td><td rowspan="1" colspan="1">0</td><td rowspan="1" colspan="1">0</td><td rowspan="1" colspan="1">0</td><td rowspan="1" colspan="1">0</td><td rowspan="1" colspan="1">1</td><td rowspan="1" colspan="1">0</td><td rowspan="1" colspan="1">0</td><td rowspan="1" colspan="1">0</td><td rowspan="1" colspan="1">–</td><td rowspan="1" colspan="1">1</td><td rowspan="1" colspan="1">–</td><td rowspan="1" colspan="1">–</td><td rowspan="1" colspan="1">0</td></tr><tr><td rowspan="1" colspan="1">No. of paravertebral tubercles</td><td rowspan="1" colspan="1">25–27</td><td rowspan="1" colspan="1">24 or 25</td><td rowspan="1" colspan="1">23–25</td><td rowspan="1" colspan="1">22–25</td><td rowspan="1" colspan="1">18–24</td><td rowspan="1" colspan="1">19–24</td><td rowspan="1" colspan="1">19–21</td><td rowspan="1" colspan="1">22–29</td><td rowspan="1" colspan="1">22</td><td rowspan="1" colspan="1">24–27</td><td rowspan="1" colspan="1">16–18</td><td rowspan="1" colspan="1">19–25</td><td rowspan="1" colspan="1">15–19</td><td rowspan="1" colspan="1">25–29</td></tr><tr><td rowspan="1" colspan="1">Paravertebral tubercles linearly arranged (1) or more random (0)</td><td rowspan="1" colspan="1">0</td><td rowspan="1" colspan="1">0</td><td rowspan="1" colspan="1">0</td><td rowspan="1" colspan="1">0</td><td rowspan="1" colspan="1">w or 0</td><td rowspan="1" colspan="1">w</td><td rowspan="1" colspan="1">1</td><td rowspan="1" colspan="1">w or 0</td><td rowspan="1" colspan="1">1</td><td rowspan="1" colspan="1">w</td><td rowspan="1" colspan="1">0</td><td rowspan="1" colspan="1">0</td><td rowspan="1" colspan="1">1</td><td rowspan="1" colspan="1">0</td></tr><tr><td rowspan="1" colspan="1">Tubercles present (1) or absent (0) on lower flanks</td><td rowspan="1" colspan="1">1</td><td rowspan="1" colspan="1">1</td><td rowspan="1" colspan="1">0</td><td rowspan="1" colspan="1">1</td><td rowspan="1" colspan="1">1</td><td rowspan="1" colspan="1">1</td><td rowspan="1" colspan="1">1</td><td rowspan="1" colspan="1">w or 1</td><td rowspan="1" colspan="1">0</td><td rowspan="1" colspan="1">1</td><td rowspan="1" colspan="1">0</td><td rowspan="1" colspan="1">1</td><td rowspan="1" colspan="1">1</td><td rowspan="1" colspan="1">1</td></tr><tr><td rowspan="1" colspan="1">No. of 4<sup>th</sup> toe lamellae</td><td rowspan="1" colspan="1">22–25</td><td rowspan="1" colspan="1">23 or 24</td><td rowspan="1" colspan="1">26–28</td><td rowspan="1" colspan="1">26–29</td><td rowspan="1" colspan="1">21–31</td><td rowspan="1" colspan="1">24–28</td><td rowspan="1" colspan="1">27–29</td><td rowspan="1" colspan="1">25–28</td><td rowspan="1" colspan="1">29</td><td rowspan="1" colspan="1">29–31</td><td rowspan="1" colspan="1">22</td><td rowspan="1" colspan="1">24–26</td><td rowspan="1" colspan="1">24</td><td rowspan="1" colspan="1">24–28</td></tr><tr><td rowspan="1" colspan="1">Ventral scales keeled (1) or smooth (0)</td><td rowspan="1" colspan="1">1</td><td rowspan="1" colspan="1">1</td><td rowspan="1" colspan="1">1</td><td rowspan="1" colspan="1">1</td><td rowspan="1" colspan="1">0</td><td rowspan="1" colspan="1">w or 0</td><td rowspan="1" colspan="1">1</td><td rowspan="1" colspan="1">1</td><td rowspan="1" colspan="1">1</td><td rowspan="1" colspan="1">0</td><td rowspan="1" colspan="1">0</td><td rowspan="1" colspan="1">1</td><td rowspan="1" colspan="1">1</td><td rowspan="1" colspan="1">1</td></tr><tr><td rowspan="1" colspan="1">Subcaudal scales keeled (1) or smooth (0)</td><td rowspan="1" colspan="1">1</td><td rowspan="1" colspan="1">1</td><td rowspan="1" colspan="1">1</td><td rowspan="1" colspan="1">1</td><td rowspan="1" colspan="1">0</td><td rowspan="1" colspan="1">1</td><td rowspan="1" colspan="1">1</td><td rowspan="1" colspan="1">1</td><td rowspan="1" colspan="1">1</td><td rowspan="1" colspan="1">0</td><td rowspan="1" colspan="1">0</td><td rowspan="1" colspan="1">1</td><td rowspan="1" colspan="1">1</td><td rowspan="1" colspan="1">1</td></tr><tr><td rowspan="1" colspan="1">Single median row of keeled subcaudals (1) or smooth (0) scales</td><td rowspan="1" colspan="1">1</td><td rowspan="1" colspan="1">1</td><td rowspan="1" colspan="1">1</td><td rowspan="1" colspan="1">0</td><td rowspan="1" colspan="1">0</td><td rowspan="1" colspan="1">w</td><td rowspan="1" colspan="1">1</td><td rowspan="1" colspan="1">0</td><td rowspan="1" colspan="1">1</td><td rowspan="1" colspan="1">0</td><td rowspan="1" colspan="1">–</td><td rowspan="1" colspan="1">0</td><td rowspan="1" colspan="1">1</td><td rowspan="1" colspan="1">w</td></tr><tr><td rowspan="1" colspan="1">Enlarged median subcaudal scales row (1) or not (0)</td><td rowspan="1" colspan="1">1</td><td rowspan="1" colspan="1">0</td><td rowspan="1" colspan="1">0</td><td rowspan="1" colspan="1">1</td><td rowspan="1" colspan="1">0</td><td rowspan="1" colspan="1">w</td><td rowspan="1" colspan="1">0</td><td rowspan="1" colspan="1">0</td><td rowspan="1" colspan="1">0</td><td rowspan="1" colspan="1">1</td><td rowspan="1" colspan="1">0</td><td rowspan="1" colspan="1">1</td><td rowspan="1" colspan="1">0</td><td rowspan="1" colspan="1">1</td></tr><tr><td rowspan="1" colspan="1">Caudal tubercles restricted to a single paravertebral row on each side (1) or not (0)</td><td rowspan="1" colspan="1">0</td><td rowspan="1" colspan="1">0</td><td rowspan="1" colspan="1">0</td><td rowspan="1" colspan="1">0</td><td rowspan="1" colspan="1">0</td><td rowspan="1" colspan="1">0</td><td rowspan="1" colspan="1">1</td><td rowspan="1" colspan="1">0</td><td rowspan="1" colspan="1">1</td><td rowspan="1" colspan="1">0</td><td rowspan="1" colspan="1">–</td><td rowspan="1" colspan="1">0</td><td rowspan="1" colspan="1">1</td><td rowspan="1" colspan="1">0</td></tr><tr><td rowspan="1" colspan="1">Ventrolateral caudal tubercles anteriorly present (1) or not (0)</td><td rowspan="1" colspan="1">1</td><td rowspan="1" colspan="1">1</td><td rowspan="1" colspan="1">1</td><td rowspan="1" colspan="1">0</td><td rowspan="1" colspan="1">0</td><td rowspan="1" colspan="1">0</td><td rowspan="1" colspan="1">1</td><td rowspan="1" colspan="1">0</td><td rowspan="1" colspan="1">1</td><td rowspan="1" colspan="1">1</td><td rowspan="1" colspan="1">0</td><td rowspan="1" colspan="1">0</td><td rowspan="1" colspan="1">1</td><td rowspan="1" colspan="1">0</td></tr><tr><td rowspan="1" colspan="1">No. of postcloacal tubercles in males</td><td rowspan="1" colspan="1">1 or 2</td><td rowspan="1" colspan="1">2</td><td rowspan="1" colspan="1">1</td><td rowspan="1" colspan="1">1</td><td rowspan="1" colspan="1">1 or 2</td><td rowspan="1" colspan="1">1 or 2</td><td rowspan="1" colspan="1">1</td><td rowspan="1" colspan="1">1</td><td rowspan="1" colspan="1">2</td><td rowspan="1" colspan="1">1–3</td><td rowspan="1" colspan="1">2</td><td rowspan="1" colspan="1">1 or 2</td><td rowspan="1" colspan="1">0</td><td rowspan="1" colspan="1">1–3</td></tr><tr><td rowspan="1" colspan="1">Subtibial scales keeled (1) or smooth (0)</td><td rowspan="1" colspan="1">1</td><td rowspan="1" colspan="1">1</td><td rowspan="1" colspan="1">1</td><td rowspan="1" colspan="1">1</td><td rowspan="1" colspan="1">0</td><td rowspan="1" colspan="1">0 or 1</td><td rowspan="1" colspan="1">1</td><td rowspan="1" colspan="1">1</td><td rowspan="1" colspan="1">1</td><td rowspan="1" colspan="1">1</td><td rowspan="1" colspan="1">0</td><td rowspan="1" colspan="1">1</td><td rowspan="1" colspan="1">1</td><td rowspan="1" colspan="1">1</td></tr><tr><td rowspan="1" colspan="1">Yellow coloration in the subcaudal region present (1) or not (0)</td><td rowspan="1" colspan="1">1</td><td rowspan="1" colspan="1">0</td><td rowspan="1" colspan="1">0</td><td rowspan="1" colspan="1">1</td><td rowspan="1" colspan="1">1</td><td rowspan="1" colspan="1">0</td><td rowspan="1" colspan="1">1</td><td rowspan="1" colspan="1">1</td><td rowspan="1" colspan="1">1</td><td rowspan="1" colspan="1">0</td><td rowspan="1" colspan="1">0</td><td rowspan="1" colspan="1">0</td><td rowspan="1" colspan="1">0</td><td rowspan="1" colspan="1">0</td></tr><tr><td rowspan="1" colspan="1">Ventral pattern sexually dimorphic present (1) or not (0)</td><td rowspan="1" colspan="1">1</td><td rowspan="1" colspan="1">1</td><td rowspan="1" colspan="1">1</td><td rowspan="1" colspan="1">1</td><td rowspan="1" colspan="1">1</td><td rowspan="1" colspan="1">0</td><td rowspan="1" colspan="1">1</td><td rowspan="1" colspan="1">1</td><td rowspan="1" colspan="1">1</td><td rowspan="1" colspan="1">1</td><td rowspan="1" colspan="1">–</td><td rowspan="1" colspan="1">1</td><td rowspan="1" colspan="1">1</td><td rowspan="1" colspan="1">1</td></tr></tbody></table></table-wrap><table-wrap id="T2" position="float" orientation="portrait"><label>Table 2.</label><caption><p>Mean (min-max) uncorrected pairwise distances (%) within the <italic><tp:taxon-name><tp:taxon-name-part taxon-name-part-type="genus" reg="Cnemaspis">Cnemaspis</tp:taxon-name-part><tp:taxon-name-part taxon-name-part-type="species" reg="siamensis">siamensis</tp:taxon-name-part></tp:taxon-name></italic> group based on 1,310 bp of the mitochondrial <abbrev xmlns:xlink="http://www.w3.org/1999/xlink" xlink:title="NADH dehydrogenase subunit 2" id="ABBRID0EV6AI" xlink:type="simple">ND2</abbrev> gene and flanking tRNAs. Number in bold are within species divergence. <italic>N</italic> = number of individuals.</p></caption><table id="TID0EBECI" rules="all"><tbody><tr><th rowspan="1" colspan="1">Species</th><th rowspan="1" colspan="1">N</th><th rowspan="1" colspan="1">1</th><th rowspan="1" colspan="1">2</th><th rowspan="1" colspan="1">3</th><th rowspan="1" colspan="1">4</th><th rowspan="1" colspan="1">5</th><th rowspan="1" colspan="1">6</th><th rowspan="1" colspan="1">7</th><th rowspan="1" colspan="1">8</th><th rowspan="1" colspan="1">9</th><th rowspan="1" colspan="1">10</th><th rowspan="1" colspan="1">11</th><th rowspan="1" colspan="1">12</th><th rowspan="1" colspan="1">13</th><th rowspan="1" colspan="1">14</th><th rowspan="1" colspan="1">15</th></tr><tr><td rowspan="2" colspan="1">1. <italic><tp:taxon-name><tp:taxon-name-part taxon-name-part-type="genus" reg="Cnemaspis">Cnemaspis</tp:taxon-name-part><tp:taxon-name-part taxon-name-part-type="species" reg="samui">samui</tp:taxon-name-part></tp:taxon-name></italic> sp. nov.</td><td rowspan="2" colspan="1">4</td><td rowspan="1" colspan="1">
                  <bold>0.55</bold>
                </td><td rowspan="1" colspan="1"/><td rowspan="1" colspan="1"/><td rowspan="1" colspan="1"/><td rowspan="1" colspan="1"/><td rowspan="1" colspan="1"/><td rowspan="1" colspan="1"/><td rowspan="1" colspan="1"/><td rowspan="1" colspan="1"/><td rowspan="1" colspan="1"/><td rowspan="1" colspan="1"/><td rowspan="1" colspan="1"/><td rowspan="1" colspan="1"/><td rowspan="1" colspan="1"/><td rowspan="1" colspan="1"/></tr><tr><td rowspan="1" colspan="1">
                  <bold>(0.00–1.11)</bold>
                </td><td rowspan="1" colspan="1"/><td rowspan="1" colspan="1"/><td rowspan="1" colspan="1"/><td rowspan="1" colspan="1"/><td rowspan="1" colspan="1"/><td rowspan="1" colspan="1"/><td rowspan="1" colspan="1"/><td rowspan="1" colspan="1"/><td rowspan="1" colspan="1"/><td rowspan="1" colspan="1"/><td rowspan="1" colspan="1"/><td rowspan="1" colspan="1"/><td rowspan="1" colspan="1"/><td rowspan="1" colspan="1"/></tr><tr><td rowspan="2" colspan="1">2. <italic><tp:taxon-name><tp:taxon-name-part taxon-name-part-type="genus" reg="Cnemaspis">Cnemaspis</tp:taxon-name-part><tp:taxon-name-part taxon-name-part-type="species" reg="similan">similan</tp:taxon-name-part></tp:taxon-name></italic> sp. nov.</td><td rowspan="2" colspan="1">4</td><td rowspan="1" colspan="1">11.50</td><td rowspan="1" colspan="1">
                  <bold>0.00</bold>
                </td><td rowspan="1" colspan="1"/><td rowspan="1" colspan="1"/><td rowspan="1" colspan="1"/><td rowspan="1" colspan="1"/><td rowspan="1" colspan="1"/><td rowspan="1" colspan="1"/><td rowspan="1" colspan="1"/><td rowspan="1" colspan="1"/><td rowspan="1" colspan="1"/><td rowspan="1" colspan="1"/><td rowspan="1" colspan="1"/><td rowspan="1" colspan="1"/><td rowspan="1" colspan="1"/></tr><tr><td rowspan="1" colspan="1">(11.32–11.56)</td><td rowspan="1" colspan="1">
                  <bold>(0.00–0.00)</bold>
                </td><td rowspan="1" colspan="1"/><td rowspan="1" colspan="1"/><td rowspan="1" colspan="1"/><td rowspan="1" colspan="1"/><td rowspan="1" colspan="1"/><td rowspan="1" colspan="1"/><td rowspan="1" colspan="1"/><td rowspan="1" colspan="1"/><td rowspan="1" colspan="1"/><td rowspan="1" colspan="1"/><td rowspan="1" colspan="1"/><td rowspan="1" colspan="1"/><td rowspan="1" colspan="1"/></tr><tr><td rowspan="2" colspan="1">3. <italic><tp:taxon-name><tp:taxon-name-part taxon-name-part-type="genus" reg="Cnemaspis">C.</tp:taxon-name-part><tp:taxon-name-part taxon-name-part-type="species" reg="adangrawi">adangrawi</tp:taxon-name-part></tp:taxon-name></italic></td><td rowspan="2" colspan="1">9</td><td rowspan="1" colspan="1">9.32</td><td rowspan="1" colspan="1">11.12</td><td rowspan="1" colspan="1">
                  <bold>1.58</bold>
                </td><td rowspan="1" colspan="1"/><td rowspan="1" colspan="1"/><td rowspan="1" colspan="1"/><td rowspan="1" colspan="1"/><td rowspan="1" colspan="1"/><td rowspan="1" colspan="1"/><td rowspan="1" colspan="1"/><td rowspan="1" colspan="1"/><td rowspan="1" colspan="1"/><td rowspan="1" colspan="1"/><td rowspan="1" colspan="1"/><td rowspan="1" colspan="1"/></tr><tr><td rowspan="1" colspan="1">(8.87–9.68)</td><td rowspan="1" colspan="1">(11.08–11.18)</td><td rowspan="1" colspan="1">
                  <bold>(0.00–3.01)</bold>
                </td><td rowspan="1" colspan="1"/><td rowspan="1" colspan="1"/><td rowspan="1" colspan="1"/><td rowspan="1" colspan="1"/><td rowspan="1" colspan="1"/><td rowspan="1" colspan="1"/><td rowspan="1" colspan="1"/><td rowspan="1" colspan="1"/><td rowspan="1" colspan="1"/><td rowspan="1" colspan="1"/><td rowspan="1" colspan="1"/><td rowspan="1" colspan="1"/></tr><tr><td rowspan="2" colspan="1">4. <italic><tp:taxon-name><tp:taxon-name-part taxon-name-part-type="genus" reg="Cnemaspis">C.</tp:taxon-name-part><tp:taxon-name-part taxon-name-part-type="species" reg="chanardi">chanardi</tp:taxon-name-part></tp:taxon-name></italic></td><td rowspan="2" colspan="1">4</td><td rowspan="1" colspan="1">8.92</td><td rowspan="1" colspan="1">9.40</td><td rowspan="1" colspan="1">7.80</td><td rowspan="1" colspan="1">
                  <bold>0.26</bold>
                </td><td rowspan="1" colspan="1"/><td rowspan="1" colspan="1"/><td rowspan="1" colspan="1"/><td rowspan="1" colspan="1"/><td rowspan="1" colspan="1"/><td rowspan="1" colspan="1"/><td rowspan="1" colspan="1"/><td rowspan="1" colspan="1"/><td rowspan="1" colspan="1"/><td rowspan="1" colspan="1"/><td rowspan="1" colspan="1"/></tr><tr><td rowspan="1" colspan="1">(8.86–9.10)</td><td rowspan="1" colspan="1">(9.34–9.58)</td><td rowspan="1" colspan="1">(7.52–8.15)</td><td rowspan="1" colspan="1">
                  <bold>(0.00–0.32)</bold>
                </td><td rowspan="1" colspan="1"/><td rowspan="1" colspan="1"/><td rowspan="1" colspan="1"/><td rowspan="1" colspan="1"/><td rowspan="1" colspan="1"/><td rowspan="1" colspan="1"/><td rowspan="1" colspan="1"/><td rowspan="1" colspan="1"/><td rowspan="1" colspan="1"/><td rowspan="1" colspan="1"/><td rowspan="1" colspan="1"/></tr><tr><td rowspan="1" colspan="1">5. <italic><tp:taxon-name><tp:taxon-name-part taxon-name-part-type="genus" reg="Cnemaspis">C.</tp:taxon-name-part><tp:taxon-name-part taxon-name-part-type="species" reg="huaseesom">huaseesom</tp:taxon-name-part></tp:taxon-name></italic></td><td rowspan="1" colspan="1">3</td><td rowspan="1" colspan="1">23.00 (22.34–23.67)</td><td rowspan="1" colspan="1">23.19 (22.72–24.10)</td><td rowspan="1" colspan="1">22.47 (22.01–23.27)</td><td rowspan="1" colspan="1">22.63 (22.10–23.58)</td><td rowspan="1" colspan="1">
                  <bold>0.31 (0.00–0.78)</bold>
                </td><td rowspan="1" colspan="1"/><td rowspan="1" colspan="1"/><td rowspan="1" colspan="1"/><td rowspan="1" colspan="1"/><td rowspan="1" colspan="1"/><td rowspan="1" colspan="1"/><td rowspan="1" colspan="1"/><td rowspan="1" colspan="1"/><td rowspan="1" colspan="1"/><td rowspan="1" colspan="1"/></tr><tr><td rowspan="1" colspan="1">6. <italic><tp:taxon-name><tp:taxon-name-part taxon-name-part-type="genus" reg="Cnemaspis">C.</tp:taxon-name-part><tp:taxon-name-part taxon-name-part-type="species" reg="kamolnorranathi">kamolnorranathi</tp:taxon-name-part></tp:taxon-name></italic></td><td rowspan="1" colspan="1">5</td><td rowspan="1" colspan="1">9.55 (9.10–9.73)</td><td rowspan="1" colspan="1">11.73 (11.72–11.80)</td><td rowspan="1" colspan="1">9.08 (8.86–9.44)</td><td rowspan="1" colspan="1">8.38 (8.23–8.54)</td><td rowspan="1" colspan="1">23.48 (23.13–24.10)</td><td rowspan="1" colspan="1">
                  <bold>0.08 (0.00–0.24)</bold>
                </td><td rowspan="1" colspan="1"/><td rowspan="1" colspan="1"/><td rowspan="1" colspan="1"/><td rowspan="1" colspan="1"/><td rowspan="1" colspan="1"/><td rowspan="1" colspan="1"/><td rowspan="1" colspan="1"/><td rowspan="1" colspan="1"/><td rowspan="1" colspan="1"/></tr><tr><td rowspan="1" colspan="1">7. <italic><tp:taxon-name><tp:taxon-name-part taxon-name-part-type="genus" reg="Cnemaspis">C.</tp:taxon-name-part><tp:taxon-name-part taxon-name-part-type="species" reg="lineatubercularis">lineatubercularis</tp:taxon-name-part></tp:taxon-name></italic></td><td rowspan="1" colspan="1">4</td><td rowspan="1" colspan="1">14.61 (14.10–14.96)</td><td rowspan="1" colspan="1">16.15 (15.92–16.39)</td><td rowspan="1" colspan="1">14.19 (13.63–14.77)</td><td rowspan="1" colspan="1">14.04 (13.63–14.41)</td><td rowspan="1" colspan="1">24.13 (23.02–25.41)</td><td rowspan="1" colspan="1">14.55 (14.23–14.89)</td><td rowspan="1" colspan="1">
                  <bold>0.11 (0.00–0.25)</bold>
                </td><td rowspan="1" colspan="1"/><td rowspan="1" colspan="1"/><td rowspan="1" colspan="1"/><td rowspan="1" colspan="1"/><td rowspan="1" colspan="1"/><td rowspan="1" colspan="1"/><td rowspan="1" colspan="1"/><td rowspan="1" colspan="1"/></tr><tr><td rowspan="1" colspan="1">8. <italic><tp:taxon-name><tp:taxon-name-part taxon-name-part-type="genus" reg="Cnemaspis">C.</tp:taxon-name-part><tp:taxon-name-part taxon-name-part-type="species" reg="omari">omari</tp:taxon-name-part></tp:taxon-name></italic></td><td rowspan="1" colspan="1">2</td><td rowspan="1" colspan="1">10.98 (10.17–11.81)</td><td rowspan="1" colspan="1">11.42 (10.79–12.06)</td><td rowspan="1" colspan="1">8.20 (6.77–9.40)</td><td rowspan="1" colspan="1">9.36 (8.72–9.96)</td><td rowspan="1" colspan="1">24.74 (24.00–25.60)</td><td rowspan="1" colspan="1">10.81 (10.04–11.65)</td><td rowspan="1" colspan="1">16.15 (15.07–17.04)</td><td rowspan="1" colspan="1">
                  <bold>2.36 (0.00–4.72)</bold>
                </td><td rowspan="1" colspan="1"/><td rowspan="1" colspan="1"/><td rowspan="1" colspan="1"/><td rowspan="1" colspan="1"/><td rowspan="1" colspan="1"/><td rowspan="1" colspan="1"/><td rowspan="1" colspan="1"/></tr><tr><td rowspan="1" colspan="1">9. <italic><tp:taxon-name><tp:taxon-name-part taxon-name-part-type="genus" reg="Cnemaspis">C.</tp:taxon-name-part><tp:taxon-name-part taxon-name-part-type="species" reg="phangngaensis">phangngaensis</tp:taxon-name-part></tp:taxon-name></italic></td><td rowspan="1" colspan="1">2</td><td rowspan="1" colspan="1">9.68 (9.58–9.81)</td><td rowspan="1" colspan="1">8.16 (8.16–8.16)</td><td rowspan="1" colspan="1">9.00 (8.87–9.21)</td><td rowspan="1" colspan="1">7.48 (7.36–7.75)</td><td rowspan="1" colspan="1">21.69 (21.37–22.29)</td><td rowspan="1" colspan="1">10.23 (10.06–10.36)</td><td rowspan="1" colspan="1">15.62 (15.24–16.01)</td><td rowspan="1" colspan="1">10.50 (9.70–11.33)</td><td rowspan="1" colspan="1">
                  <bold>0.16 (0.00–0.32)</bold>
                </td><td rowspan="1" colspan="1"/><td rowspan="1" colspan="1"/><td rowspan="1" colspan="1"/><td rowspan="1" colspan="1"/><td rowspan="1" colspan="1"/><td rowspan="1" colspan="1"/></tr><tr><td rowspan="1" colspan="1">10. <italic><tp:taxon-name><tp:taxon-name-part taxon-name-part-type="genus" reg="Cnemaspis">C.</tp:taxon-name-part><tp:taxon-name-part taxon-name-part-type="species" reg="punctatonuchalis">punctatonuchalis</tp:taxon-name-part></tp:taxon-name></italic></td><td rowspan="1" colspan="1">2</td><td rowspan="1" colspan="1">23.53 (21.83–24.93)</td><td rowspan="1" colspan="1">25.24 (23.67–26.82)</td><td rowspan="1" colspan="1">23.19 (21.75–24.53)</td><td rowspan="1" colspan="1">23.74 (22.46–24.93)</td><td rowspan="1" colspan="1">16.70 (15.57–17.59)</td><td rowspan="1" colspan="1">24.34 (23.02–25.62)</td><td rowspan="1" colspan="1">23.72 (21.82–25.62)</td><td rowspan="1" colspan="1">24.79 (22.75–27.82)</td><td rowspan="1" colspan="1">24.21 (22.78–25.65)</td><td rowspan="1" colspan="1">
                  <bold>0.75 (0.00–1.5)</bold>
                </td><td rowspan="1" colspan="1"/><td rowspan="1" colspan="1"/><td rowspan="1" colspan="1"/><td rowspan="1" colspan="1"/><td rowspan="1" colspan="1"/></tr><tr><td rowspan="1" colspan="1">11. <italic><tp:taxon-name><tp:taxon-name-part taxon-name-part-type="genus" reg="Cnemaspis">C.</tp:taxon-name-part><tp:taxon-name-part taxon-name-part-type="species" reg="roticanai">roticanai</tp:taxon-name-part></tp:taxon-name></italic></td><td rowspan="1" colspan="1">3</td><td rowspan="1" colspan="1">10.57 (10.21–10.83)</td><td rowspan="1" colspan="1">11.21 (10.61–11.53)</td><td rowspan="1" colspan="1">7.69 (7.04–8.20)</td><td rowspan="1" colspan="1">8.83 (8.31–9.36)</td><td rowspan="1" colspan="1">24.15 (23.27–24.50)</td><td rowspan="1" colspan="1">10.23 (9.64–10.50)</td><td rowspan="1" colspan="1">14.94 (13.80–15.76)</td><td rowspan="1" colspan="1">8.34 (7.13–8.99)</td><td rowspan="1" colspan="1">9.00 (8.39–9.36)</td><td rowspan="1" colspan="1">23.14 (21.83–24.03)</td><td rowspan="1" colspan="1">
                  <bold>0.32 (0.00–0.69)</bold>
                </td><td rowspan="1" colspan="1"/><td rowspan="1" colspan="1"/><td rowspan="1" colspan="1"/><td rowspan="1" colspan="1"/></tr><tr><td rowspan="1" colspan="1">12. <italic><tp:taxon-name><tp:taxon-name-part taxon-name-part-type="genus" reg="Cnemaspis">C.</tp:taxon-name-part><tp:taxon-name-part taxon-name-part-type="species" reg="selenolagus">selenolagus</tp:taxon-name-part></tp:taxon-name></italic></td><td rowspan="1" colspan="1">2</td><td rowspan="1" colspan="1">22.75 (22.00–23.15)</td><td rowspan="1" colspan="1">22.69 (22.48–22.91)</td><td rowspan="1" colspan="1">21.53 (21.13–21.88)</td><td rowspan="1" colspan="1">21.32 (20.97–21.72)</td><td rowspan="1" colspan="1">16.08 (15.44–17.00)</td><td rowspan="1" colspan="1">22.06 (21.84–22.28)</td><td rowspan="1" colspan="1">22.46 (21.91–22.99)</td><td rowspan="1" colspan="1">23.33 (23.02–23.57)</td><td rowspan="1" colspan="1">21.35 (21.05–21.66)</td><td rowspan="1" colspan="1">15.93 (15.29–17.13)</td><td rowspan="1" colspan="1">22.15 (21.21–22.89)</td><td rowspan="1" colspan="1">
                  <bold>0.28 (0.00–0.56)</bold>
                </td><td rowspan="1" colspan="1"/><td rowspan="1" colspan="1"/><td rowspan="1" colspan="1"/></tr><tr><td rowspan="1" colspan="1">13. <italic><tp:taxon-name><tp:taxon-name-part taxon-name-part-type="genus" reg="Cnemaspis">C.</tp:taxon-name-part><tp:taxon-name-part taxon-name-part-type="species" reg="siamensis">siamensis</tp:taxon-name-part></tp:taxon-name></italic></td><td rowspan="1" colspan="1">4</td><td rowspan="1" colspan="1">22.04 (20.83–23.59)</td><td rowspan="1" colspan="1">23.21 (21.73–24.88)</td><td rowspan="1" colspan="1">22.20 (21.21–23.39)</td><td rowspan="1" colspan="1">21.70 (20.64–23.11)</td><td rowspan="1" colspan="1">19.28 (18.73–19.59)</td><td rowspan="1" colspan="1">22.27 (21.12–23.83)</td><td rowspan="1" colspan="1">23.00 (22.30–24.64)</td><td rowspan="1" colspan="1">23.30 (21.21–24.58)</td><td rowspan="1" colspan="1">21.68 (20.25–23.29)</td><td rowspan="1" colspan="1">19.49 (18.12–20.70)</td><td rowspan="1" colspan="1">23.26 (21.41–24.87)</td><td rowspan="1" colspan="1">19.10 (18.72–19.55)</td><td rowspan="1" colspan="1">
                  <bold>0.55 (0.00–1.74)</bold>
                </td><td rowspan="1" colspan="1"/><td rowspan="1" colspan="1"/></tr><tr><td rowspan="1" colspan="1">14. <italic><tp:taxon-name><tp:taxon-name-part taxon-name-part-type="genus" reg="Cnemaspis">C.</tp:taxon-name-part><tp:taxon-name-part taxon-name-part-type="species" reg="thachanaensis">thachanaensis</tp:taxon-name-part></tp:taxon-name></italic></td><td rowspan="1" colspan="1">3</td><td rowspan="1" colspan="1">23.10 (22.66–23.29)</td><td rowspan="1" colspan="1">24.27 (24.12–24.50)</td><td rowspan="1" colspan="1">23.43 (22.97–23.89)</td><td rowspan="1" colspan="1">22.59 (22.35–22.89)</td><td rowspan="1" colspan="1">20.98 (20.79–21.11)</td><td rowspan="1" colspan="1">23.04 (22.91–23.19)</td><td rowspan="1" colspan="1">24.08 (23.65–24.58)</td><td rowspan="1" colspan="1">25.03 (24.88–25.24)</td><td rowspan="1" colspan="1">23.44 (23.29–23.71)</td><td rowspan="1" colspan="1">20.83 (20.05–21.57)</td><td rowspan="1" colspan="1">24.79 (24.09–25.32)</td><td rowspan="1" colspan="1">20.73 (20.49–21.00)</td><td rowspan="1" colspan="1">14.31 (13.86–15.21)</td><td rowspan="1" colspan="1">
                  <bold>0.67 (0.00–1.74)</bold>
                </td><td rowspan="1" colspan="1"/></tr><tr><td rowspan="1" colspan="1">15. <italic><tp:taxon-name><tp:taxon-name-part taxon-name-part-type="genus" reg="Cnemaspis">C.</tp:taxon-name-part><tp:taxon-name-part taxon-name-part-type="species" reg="vandeventeri">vandeventeri</tp:taxon-name-part></tp:taxon-name></italic></td><td rowspan="1" colspan="1">1</td><td rowspan="1" colspan="1">26.76 (26.56–26.83)</td><td rowspan="1" colspan="1">27.11 (27.11–27.11)</td><td rowspan="1" colspan="1">26.36 (26.15–26.42)</td><td rowspan="1" colspan="1">26.49 (26.42–26.56)</td><td rowspan="1" colspan="1">20.75 (20.66–20.80)</td><td rowspan="1" colspan="1">27.52 (27.52–27.52</td><td rowspan="1" colspan="1">25.23 (24.65–25.86)</td><td rowspan="1" colspan="1">27.36 (27.11–27.60)</td><td rowspan="1" colspan="1">26.71 (26.59–26.83)</td><td rowspan="1" colspan="1">20.89 (20.89–20.89)</td><td rowspan="1" colspan="1">27.71 (27.66–27.80)</td><td rowspan="1" colspan="1">23.24 (23.00–23.48)</td><td rowspan="1" colspan="1">13.84 (13.64–14.21)</td><td rowspan="1" colspan="1">17.45 (17.22–17.63)</td><td rowspan="1" colspan="1">
                  <bold>0.00 (0.00–0.00)</bold>
                </td></tr></tbody></table></table-wrap></tp:treatment-sec><ref-list><ref id="B1"><mixed-citation xmlns:xlink="http://www.w3.org/1999/xlink" xlink:type="simple"><person-group><name name-style="western"><surname>Ampai</surname><given-names>N</given-names></name><name name-style="western"><surname>Rujirawan</surname><given-names>A</given-names></name><name name-style="western"><surname>Wood Jr</surname><given-names>PL</given-names></name><name name-style="western"><surname>Stuart</surname><given-names>BL</given-names></name><name name-style="western"><surname>Aowphol</surname><given-names>A</given-names></name></person-group> (<year>2019</year>) <article-title>Morphological and molecular analyses reveal two new species of <italic><tp:taxon-name><tp:taxon-name-part taxon-name-part-type="genus">Cnemaspis</tp:taxon-name-part></tp:taxon-name></italic> Strauch, 1887 (<tp:taxon-name><tp:taxon-name-part taxon-name-part-type="order">Squamata</tp:taxon-name-part></tp:taxon-name>, <tp:taxon-name><tp:taxon-name-part taxon-name-part-type="family">Gekkonidae</tp:taxon-name-part></tp:taxon-name>) from Satun Province, southern Thailand.</article-title><source>ZooKeys</source><volume>858</volume>: <fpage>127</fpage>–<lpage>161</lpage>. <ext-link xlink:type="simple" ext-link-type="doi" xlink:href="10.3897/zookeys.858.34297">https://doi.org/10.3897/zookeys.858.34297</ext-link></mixed-citation></ref><ref id="B12"><mixed-citation xmlns:xlink="http://www.w3.org/1999/xlink" xlink:type="simple"><person-group><name name-style="western"><surname>Grismer</surname><given-names>LL</given-names></name><name name-style="western"><surname>Sumontha</surname><given-names>M</given-names></name><name name-style="western"><surname>Cota</surname><given-names>M</given-names></name><name name-style="western"><surname>Grismer</surname><given-names>JL</given-names></name><name name-style="western"><surname>Wood Jr</surname><given-names>PL</given-names></name><name name-style="western"><surname>Pauwels</surname><given-names>OSG</given-names></name><name name-style="western"><surname>Kunya</surname><given-names>K</given-names></name></person-group> (<year>2010</year>) <article-title>A revision and redescription of the rock gecko <italic><tp:taxon-name><tp:taxon-name-part taxon-name-part-type="genus">Cnemaspis</tp:taxon-name-part><tp:taxon-name-part taxon-name-part-type="species">siamensis</tp:taxon-name-part></tp:taxon-name></italic> (Taylor 1925) (<tp:taxon-name><tp:taxon-name-part taxon-name-part-type="order">Squamata</tp:taxon-name-part></tp:taxon-name>: <tp:taxon-name><tp:taxon-name-part taxon-name-part-type="family">Gekkonidae</tp:taxon-name-part></tp:taxon-name>) from Peninsular Thailand with descriptions of seven new species.</article-title><source>Zootaxa</source><volume>2576</volume>(<issue>1</issue>): <fpage>1</fpage>–<lpage>55</lpage>. <ext-link xlink:type="simple" ext-link-type="doi" xlink:href="10.11646/zootaxa.2576.1.1">https://doi.org/10.11646/zootaxa.2576.1.1</ext-link></mixed-citation></ref><ref id="B2"><mixed-citation xmlns:xlink="http://www.w3.org/1999/xlink" xlink:type="simple"><person-group><name name-style="western"><surname>Ampai</surname><given-names>N</given-names></name><name name-style="western"><surname>Wood Jr</surname><given-names>PL</given-names></name><name name-style="western"><surname>Stuart</surname><given-names>BL</given-names></name><name name-style="western"><surname>Aowphol</surname><given-names>A</given-names></name></person-group> (<year>2020</year>) <article-title>Integrative taxonomy of the rock-dwelling gecko <italic><tp:taxon-name><tp:taxon-name-part taxon-name-part-type="genus">Cnemaspis</tp:taxon-name-part><tp:taxon-name-part taxon-name-part-type="species">siamensis</tp:taxon-name-part></tp:taxon-name></italic> complex (<tp:taxon-name><tp:taxon-name-part taxon-name-part-type="order">Squamata</tp:taxon-name-part></tp:taxon-name>, <tp:taxon-name><tp:taxon-name-part taxon-name-part-type="family">Gekkonidae</tp:taxon-name-part></tp:taxon-name>) reveals a new species from Nakhon Si Thammarat Province, southern Thailand.</article-title><source>ZooKeys</source><volume>932</volume>: <fpage>129</fpage>–<lpage>159</lpage>. <ext-link xlink:type="simple" ext-link-type="doi" xlink:href="10.3897/zookeys.932.50602">https://doi.org/10.3897/zookeys.932.50602</ext-link></mixed-citation></ref><ref id="B13"><mixed-citation xmlns:xlink="http://www.w3.org/1999/xlink" xlink:type="simple"><person-group><name name-style="western"><surname>Grismer</surname><given-names>LL</given-names></name><name name-style="western"><surname>Wood Jr</surname><given-names>PL</given-names></name><name name-style="western"><surname>Shahrul</surname><given-names>A</given-names></name><name name-style="western"><surname>Awal</surname><given-names>R</given-names></name><name name-style="western"><surname>Norhayati</surname><given-names>A</given-names></name><name name-style="western"><surname>Muin</surname><given-names>M</given-names></name><name name-style="western"><surname>Sumontha</surname><given-names>M</given-names></name><name name-style="western"><surname>Grismer</surname><given-names>J</given-names></name><name name-style="western"><surname>Chan</surname><given-names>K</given-names></name><name name-style="western"><surname>Quah</surname><given-names>ESH</given-names></name><name name-style="western"><surname>Pauwels</surname><given-names>OSG</given-names></name></person-group> (<year>2014</year>) <article-title>Systematics and natural history of Southeast Asian Rock Geckos (genus <italic><tp:taxon-name><tp:taxon-name-part taxon-name-part-type="genus">Cnemaspis</tp:taxon-name-part></tp:taxon-name></italic> Strauch, 1887) with descriptions of eight new species from Malaysia, Thailand, and Indonesia.</article-title><source>Zootaxa</source><volume>3880</volume>(<issue>1</issue>): <fpage>1</fpage>–<lpage>147</lpage>. <ext-link xlink:type="simple" ext-link-type="doi" xlink:href="10.11646/zootaxa.3880.1.1">https://doi.org/10.11646/zootaxa.3880.1.1</ext-link></mixed-citation></ref><ref id="B59"><mixed-citation xmlns:xlink="http://www.w3.org/1999/xlink" xlink:type="simple"><person-group><name name-style="western"><surname>Wood</surname><given-names>Jr PL</given-names></name><name name-style="western"><surname>Grismer</surname><given-names>LL</given-names></name><name name-style="western"><surname>Aowphol</surname><given-names>A</given-names></name><name name-style="western"><surname>Aguilar</surname><given-names>CA</given-names></name><name name-style="western"><surname>Cota</surname><given-names>M</given-names></name><name name-style="western"><surname>Grismer</surname><given-names>MS</given-names></name><name name-style="western"><surname>Murdoch</surname><given-names>ML</given-names></name><name name-style="western"><surname>Sites Jr</surname><given-names>JW</given-names></name></person-group> (<year>2017</year>) Three new karst-dwelling <italic><tp:taxon-name><tp:taxon-name-part taxon-name-part-type="genus">Cnemaspis</tp:taxon-name-part></tp:taxon-name></italic> Strauch, 1887 (<tp:taxon-name><tp:taxon-name-part taxon-name-part-type="order">Squamata</tp:taxon-name-part></tp:taxon-name>; <tp:taxon-name><tp:taxon-name-part taxon-name-part-type="family">Gekkonidae</tp:taxon-name-part></tp:taxon-name>) from Peninsular Thailand and the phylogenetic placement of <italic><tp:taxon-name><tp:taxon-name-part taxon-name-part-type="genus">C.</tp:taxon-name-part><tp:taxon-name-part taxon-name-part-type="species">punctatonuchalis</tp:taxon-name-part></tp:taxon-name></italic> and <italic><tp:taxon-name><tp:taxon-name-part taxon-name-part-type="genus">C.</tp:taxon-name-part><tp:taxon-name-part taxon-name-part-type="species">vandeventeri</tp:taxon-name-part></tp:taxon-name></italic>. PeerJ 5: e2884. <ext-link xlink:type="simple" ext-link-type="doi" xlink:href="10.7717/peerj.2884">https://doi.org/10.7717/peerj.2884</ext-link></mixed-citation></ref><ref id="B16"><mixed-citation xmlns:xlink="http://www.w3.org/1999/xlink" xlink:type="simple"><person-group><name name-style="western"><surname>Grismer</surname><given-names>LL</given-names></name><name name-style="western"><surname>Yushchenko</surname><given-names>PV</given-names></name><name name-style="western"><surname>Pawangkhanant</surname><given-names>P</given-names></name><name name-style="western"><surname>Nazarov</surname><given-names>RA</given-names></name><name name-style="western"><surname>Naiduangchan</surname><given-names>M</given-names></name><name name-style="western"><surname>Suwannapoom</surname><given-names>C</given-names></name><name name-style="western"><surname>Poyarkov</surname><given-names>NA</given-names></name></person-group> (<year>2020</year>) <article-title>A new species of <italic><tp:taxon-name><tp:taxon-name-part taxon-name-part-type="genus">Cnemaspis</tp:taxon-name-part></tp:taxon-name></italic> Strauch (<tp:taxon-name><tp:taxon-name-part taxon-name-part-type="order">Squamata</tp:taxon-name-part></tp:taxon-name>: <tp:taxon-name><tp:taxon-name-part taxon-name-part-type="family">Gekkonidae</tp:taxon-name-part></tp:taxon-name>) of the <italic><tp:taxon-name><tp:taxon-name-part taxon-name-part-type="genus">C.</tp:taxon-name-part><tp:taxon-name-part taxon-name-part-type="species">siamensis</tp:taxon-name-part></tp:taxon-name></italic> group from Tenasserim Mountains, Thailand.</article-title><source>Zootaxa</source><volume>4852</volume>(<issue>5</issue>): <fpage>547</fpage>–<lpage>564</lpage>. <ext-link xlink:type="simple" ext-link-type="doi" xlink:href="10.11646/zootaxa.4852.5.3">https://doi.org/10.11646/zootaxa.4852.5.3</ext-link></mixed-citation></ref></ref-list></tp:taxon-treatment>
