# Supplementary material for: ﻿Hidden diversity of rock geckos within the Cnemaspissiamensis species group (Gekkonidae, Squamata): genetic and morphological data from southern Thailand reveal two new insular species and verify the phylogenetic affinities of C.chanardi and C.kamolnorranathi
Source: Zookeys. 2022 Oct 21;1125:115–58. doi: 10.3897/zookeys.1125.94060 (PMC9836533; doi:10.3897/zookeys.1125.94060)
Supplement: Supplementary material 1 — Table S1 [file zookeys-1125-115_article-94060__-s001.xlsx]

## Sheet: Output
Table S1. Significant p-values of the ANOVA analyses (Tukey’s HSD; p<0.05) from 15 size-corrected morphometric measurements of nine OTUs of Cnemaspis siamensis species group. HD, ED and EE were not significantly different from one another. Measurement abbreviations are defined in the material and methods.
No.	Species comparison / Morphometric characters	SVL	TW	FL	TBL	AG	HL	HW	ES	EN	EL	IN	IO
1	samui sp.nov. vs. similan sp. nov.	0.005226		0.01094	<0.001	0.03764	0.009576	<0.001				<0.001	<0.001
2	samui sp.nov. vs. adangrawi				<0.001							<0.001	<0.001
3	samui sp.nov. vs. chanardi			<0.001							<0.001	<0.001	<0.001
4	samui sp.nov. vs. lineatubercularis				<0.001		<0.001	<0.001			<0.001	<0.001	<0.001
5	samui sp.nov. vs. omari		0.01594	<0.001	0.004497		0.007202	<0.001			0.002561	<0.001	<0.001
6	samui sp.nov. vs. phangngaensis		<0.001		0.01325							<0.001
7	samui sp.nov. vs. siamensis	<0.001	<0.001	<0.001	<0.001		<0.001	<0.001	<0.001			<0.001	<0.001
8	samui sp.nov. vs. thachanaensis	<0.001	0.002151	<0.001	<0.001	<0.001	<0.001	<0.001	<0.001	<0.001		<0.001	<0.001
9	similan sp. nov. vs. adangrawi							0.01418				<0.001	<0.001
10	similan sp. nov. vs. chanardi	0.008377	0.001582	<0.001			0.03707	< 0.001				<0.001	<0.001
11	similan sp. nov. vs. lineatubercularis	<0.001	0.0006497	<0.001	<0.001		<0.001	<0.001				<0.001	<0.001
12	similan sp. nov. vs. omari	0.0109	<0.001				<0.001	<0.001				<0.001	<0.001
13	similan sp. nov. vs. phangngaensis		<0.001									<0.001
14	similan sp. nov. vs. siamensis	<0.001	<0.001	<0.001	<0.001	0.0007976	<0.001	<0.001	<0.001			<0.001	<0.001
15	similan sp. nov. vs. thachanaensis	0.005154		0.01094	<0.001	<0.001	<0.001	<0.001	<0.001	<0.001	0.003378	<0.001
16	adangrawi vs. chanardi			<0.001							<0.001		<0.001
17	adangrawi vs. lineatubercularis	0.01234		<0.001	<0.001		<0.001	<0.001			<0.001		<0.001
18	adangrawi vs. omari		0.01212	0.04267			0.0006701	<0.001	0.048		0.00292		<0.001
19	adangrawi vs. phangngaensis		<0.001										<0.001
20	adangrawi vs. siamensis	0.002265	<0.001	<0.001	<0.001	0.01422	< 0.001	<0.001	<0.001			<0.001
21	adangrawi vs. thachanaensis	0.003672	0.002454	<0.001	<0.001	<0.001	< 0.001	<0.001	<0.001	<0.001		<0.001	<0.001
22	chanardi vs. lineatubercularis				<0.001		0.003271	0.02156
23	chanardi vs. omari			<0.001				0.01108				0.02105
24	chanardi vs. phangngaensis		0.01107	<0.001
25	chanardi vs. siamensis	0.007382	0.004181		<0.001	0.03116	0.0006825	0.004428	<0.001		0.002637	<0.001	<0.001
26	chanardi vs. thachanaensis	0.008265			<0.001	<0.001	0.005045	<0.001	<0.001	<0.001	<0.001	<0.001	<0.001
27	lineatubercularis vs. omari			<0.001	<0.001							0.01811
28	lineatubercularis vs. phangngaensis		0.001806	<0.001	<0.001		0.01106
29	lineatubercularis vs. siamensis	0.002265	<0.001		0.03122				<0.001			<0.001	<0.001
30	lineatubercularis vs. thachanaensis	0.003672			0.007874	<0.001		0.04428	<0.001	<0.001	<0.001	<0.001	<0.001
31	omari vs. phangngaensis						0.03366					<0.001
32	omari vs. siamensis	0.0376		<0.001	<0.001				0.007859
33	omari vs. thachanaensis	0.03553		<0.001	<0.001	0.0007222			0.04337	<0.001	<0.001	<0.001
34	phangngaensis vs. siamensis	0.008224		<0.001	<0.001		0.002442		<0.001			0.027	<0.001
35	phangngaensis vs. thachanaensis	0.007311		<0.001	<0.001	<0.001	0.006865	0.004166	0.001109	<0.001	<0.001		0.005283
36	siamensis vs. thachanaensis									<0.001	<0.001	<0.001

## Sheet: Caption
Table S1. Significant p-values of the ANOVA analyses (Tukey’s HSD; p<0.05) from 15 size-corrected morphometric measurements of nine OTUs of Cnemaspis siamensis species group. HD, ED and EE were not significantly different from one another. Measurement abbreviations are defined in the material and methods.
